# Supplementary material for: A Molecular Study of Microbe Transfer between Distant Environments
Source: PLoS One. 2008 Jul 9;3(7):e2607. doi: 10.1371/journal.pone.0002607 (PMC2442867; doi:10.1371/journal.pone.0002607)
Supplement: Table S1 — ORF pairs belonging to category A. Sea: Sargasso ORF. Soil: Minnesota ORF. ID: protein identity. Pos: protein positive similarity. Length: Overlap length of overlapping sequence. GC_sea: GC3s% of Sargasso ORF. GC_soil: GC3s% of Minnesota ORF. Diff: GC3s% difference. KaKs: substitution ratio of synonymous to non-synonymous base. Ka: synonymous base substitution rate. Ks: non-synonymous substitution rate. COG: COG assignment. Func: COG functional category. Annotation: predicted function. (0.04 MB CSV) [file pone.0002607.s001.csv]

Soil	Sea	Bit	Sim	Length	kn/ks	kn	ks	gc_soil	gc_sea	COG	Category	Annotation
Contig31551_gene1	AACY01287595.1.651	266	0.84	174	0.4026	0.2373	0.5894	0.847	0.876	COG0747	E	ABC-type dipeptide transport system, periplasmic component
Contig23394_gene1	AACY01660581.1.750	364	0.92	200	0.18	0.1095	0.6085	0.877	0.779	COG1034	C	NADH dehydrogenase/NADH:ubiquinone oxidoreductase 75 kD subunit (chain G)
Contig40735_gene2	AACY01273634.1.859	397	0.814	284	2.8037	1.7769	0.6338	0.942	0.939	COG0183	I	Acetyl-CoA acetyltransferase
Contig40276_gene1	AACY01487777.1.847	424	0.808	280	0.2614	0.1796	0.6871	0.801	0.782	COG0436	E	Aspartate/tyrosine/aromatic aminotransferase
Contig40161_gene1	AACY01512393.69.838	427	0.875	252	0.1491	0.1178	0.7901	0.786	0.816	COG1013	C	Pyruvate:ferredoxin oxidoreductase and related 2-oxoacid:ferredoxin oxidoreductases, beta subunit
XZS90194_y1_gene2	AACY01022020.633.1435	296	0.805	220	4.9572	4.2199	0.8513	0.969	0.662	COG1127	Q	ABC-type transport system involved in resistance to organic solvents, ATPase component
Contig2871_gene2	AACY01537511.1.486	241	0.944	123	0.1437	0.1439	1.0013	0.792	0.652	COG1143	C	Formate hydrogenlyase subunit 6/NADH:ubiquinone oxidoreductase 23 kD subunit (chain I)
Contig25335_gene1	AACY01076892.1.1275	357	0.819	258	0.2499	0.2536	1.0149	0.886	0.738	COG0277	C	FAD/FMN-containing dehydrogenases
Contig19308_gene1	AACY01494951.1.448	207	0.806	143	0.2491	0.2535	1.0177	0.829	0.732	COG1804	C	Predicted acyl-CoA transferases/carnitine dehydratase
Contig34841_gene1	AACY01658294.1.689	349	0.822	228	0.157	0.1601	1.0194	0.83	0.751	COG0804	E	Urea amidohydrolase (urease) alpha subunit
XZS43452_b1_gene2	AACY01580304.1.623	181	0.916	106	1.6928	1.7421	1.0291	0.647	0.647	COG0593	L	ATPase involved in DNA replication initiation
XZS23658_b2_gene1	AACY01720472.159.689	203	0.819	126	0.2105	0.2235	1.062	0.727	0.914	COG0362	G	6-phosphogluconate dehydrogenase
XZS51067_b1_gene1	AACY01039604.1.1452	307	0.9	199	0.1264	0.1373	1.0854	0.756	0.768	COG0459	O	Chaperonin GroEL (HSP60 family)
XZS80018_y1_gene1	AACY01527678.1.644	276	0.835	193	0.1993	0.2188	1.0981	0.708	0.808	COG0842	V	ABC-type multidrug transport system, permease component
Contig12043_gene1	AACY01537510.1.809	198	0.828	133	0.1917	0.2109	1.1001	0.8	0.684	COG1008	C	NADH:ubiquinone oxidoreductase subunit 4 (chain M)
XZS46042_g2_gene1	AACY01471964.22.865	296	0.899	176	0.2368	0.2649	1.1186	0.836	0.775	COG0843	C	Heme/copper-type cytochrome/quinol oxidases, subunit 1
Contig23584_gene1	AACY01249232.6.449	241	0.884	145	0.1304	0.1489	1.1414	0.916	0.736	COG0250	K	Transcription antiterminator
Contig8902_gene2	AACY01802029.272.640	203	0.918	121	0.1092	0.1247	1.1424	0.815	0.754	COG0093	J	Ribosomal protein L14
Contig546_gene2	AACY01442017.1.800	357	0.912	216	0.132	0.1536	1.1637	0.811	0.774	COG0443	O	Molecular chaperone
Contig11323_gene1	AACY01685064.1.685	146	0.806	107	0.937	1.0951	1.1687	0.788	0.546	COG0149	G	Triosephosphate isomerase
XZS88863_x1_gene1	AACY01434517.6.413	171	0.802	120	0.1658	0.203	1.2246	0.908	0.669	COG0683	E	ABC-type branched-chain amino acid transport systems, periplasmic component
XZS84939_y1_gene1	AACY01586322.286.834	176	0.817	130	0.206	0.2591	1.2577	0.74	0.656	COG0039	C	Malate/lactate dehydrogenases
XZS43661_g1_gene1	AACY01543199.2.916	414	0.809	292	0.2175	0.2754	1.2661	0.73	0.737	COG2309	E	Leucyl aminopeptidase (aminopeptidase T)
XZS16236_b1_gene1	AACY01679196.1.698	248	0.81	183	0.2246	0.2849	1.2685	0.703	0.698	COG1116	P	ABC-type nitrate/sulfonate/bicarbonate transport system, ATPase component
XZS55071_y1_gene1	AACY01501099.1.556	289	0.908	184	0.102	0.1306	1.2801	0.942	0.678	COG0527	E	Aspartokinases
XZS63086_x1_gene1	AACY01332357.25.818	179	0.809	130	0.2174	0.2791	1.2841	0.759	0.717	COG0143	J	Methionyl-tRNA synthetase
XZS52269_y1_gene1	AACY01401852.203.957	206	0.86	142	0.9933	1.2792	1.2879	0.878	0.524	COG2805	U	Tfp pilus assembly protein, pilus retraction ATPase PilT
XZS97383_g1_gene1	AACY01644716.3.885	348	0.84	240	0.165	0.213	1.2908	0.93	0.817	COG3256	P	Nitric oxide reductase large subunit
XZS45622_x1_gene1	AACY01623426.123.596	263	0.917	156	0.0882	0.1145	1.299	0.88	0.781	COG0049	J	Ribosomal protein S7
XZS71044_g1_gene1	AACY01462374.84.736	202	0.804	142	0.2156	0.2806	1.3014	0.848	0.81	COG2227	H	2-polyprenyl-3-methyl-5-hydroxy-6-metoxy-1,4-benzoquinol methylase
Contig25183_gene2	AACY01529502.1.363	182	0.817	119	0.174	0.2275	1.3074	0.955	0.75	COG2141	C	Coenzyme F420-dependent N5,N10-methylene tetrahydromethanopterin reductase and related flavin-dependent oxidoreductases
XZS89803_x1_gene1	AACY01406849.1.404	197	0.88	116	1.5192	2.0877	1.3742	0.661	0.635	COG0778	C	Nitroreductase
Contig29969_gene1	AACY01336829.1.372	172	0.85	112	0.8278	1.1419	1.3794	0.789	0.66	COG1131	V	ABC-type multidrug transport system, ATPase component
XZS30059_x1_gene1	AACY01544537.1.708	246	0.816	151	0.0998	0.1378	1.3807	0.69	0.775	COG1082	G	Sugar phosphate isomerases/epimerases
XZS100537_b2_gene1	AACY01379666.1.677	251	0.809	177	1.0972	1.5151	1.3808	0.866	0.66	COG4584	L	Transposase and inactivated derivatives
XZS64559_y1_gene1	AACY01758445.50.475	210	0.824	135	0.1536	0.2132	1.3885	0.793	0.62	COG0394	T	Protein-tyrosine-phosphatase
XZS69667_g1_gene1	AACY01463982.1.464	231	0.84	149	0.1682	0.2485	1.4779	0.757	0.752	COG1026	R	Predicted Zn-dependent peptidases, insulinase-like
XZS69667_g1_gene1	AACY01692924.148.728	283	0.813	186	0.1682	0.2485	1.4779	0.757	0.947	COG1026	R	Predicted Zn-dependent peptidases, insulinase-like
XZS69667_g1_gene1	AACY01337066.1.508	199	0.86	120	0.1682	0.2485	1.4779	0.757	0.591	COG1026	R	Predicted Zn-dependent peptidases, insulinase-like
XZS60421_g1_gene1	AACY01768278.1.650	182	0.844	121	0.8456	1.2675	1.499	0.837	0.599	COG0447	H	Dihydroxynaphthoic acid synthase
Contig3242_gene1	AACY01098395.1.1189	351	0.803	248	0.1575	0.237	1.5046	0.927	0.766	COG0821	I	Enzyme involved in the deoxyxylulose pathway of isoprenoid biosynthesis
XZS8671_x1_gene1	AACY01333888.424.858	186	0.86	120	0.1283	0.1935	1.5085	0.874	0.645	NOG12286	na	non supervised orthologous group
Contig19788_gene1	AACY01501629.1.490	212	0.827	147	0.1182	0.1814	1.5339	0.886	0.656	COG0664	T	cAMP-binding proteins - catabolite gene activator and regulatory subunit of cAMP-dependent protein kinases
XZS17894_b2_gene1	AACY01106983.313.1347	451	0.847	300	0.1119	0.1723	1.54	0.898	0.663	COG4547	H	Cobalamin biosynthesis protein CobT (nicotinate-mononucleotide:5, 6-dimethylbenzimidazole phosphoribosyltransferase)
XZS59463_b1_gene1	AACY01730254.1.928	410	0.818	296	1.0102	1.5638	1.548	0.845	0.6	COG3894	R	Uncharacterized metal-binding protein
XZS56101_g1_gene1	AACY01577447.36.881	326	0.814	236	0.1879	0.2929	1.5585	0.621	0.579	COG0743	I	1-deoxy-D-xylulose 5-phosphate reductoisomerase
XZS80432_y1_gene2	AACY01598909.1.851	229	0.809	161	0.218	0.3447	1.5812	0.916	0.644	COG1960	I	Acyl-CoA dehydrogenases
Contig14539_gene1	AACY01794509.261.923	313	0.813	218	0.141	0.2232	1.5829	0.712	0.693	COG1082	G	Sugar phosphate isomerases/epimerases
XZS11437_b1_gene1	AACY01493568.1.638	171	0.842	113	0.1283	0.2056	1.6021	0.755	0.718	COG2801	L	Transposase and inactivated derivatives
XZS69464_b1_gene1	AACY01647184.166.807	303	0.818	213	0.1506	0.2471	1.6409	0.888	0.662	COG0039	C	Malate/lactate dehydrogenases
XZS21901_g2_gene1	AACY01365762.143.508	152	0.849	105	0.1496	0.2475	1.655	0.693	0.65	COG0642	T	Signal transduction histidine kinase
XZS11636_b1_gene1	AACY01511738.1.764	249	0.844	159	0.1257	0.2081	1.6559	0.885	0.711	COG0208	F	Ribonucleotide reductase, beta subunit
XZS1467_b1_gene1	AACY01700370.1.837	379	0.831	266	0.1394	0.2326	1.6684	0.645	0.703	COG0216	J	Protein chain release factor A
XZS99633_b1_gene2	AACY01393676.44.940	470	0.893	289	0.0769	0.1295	1.6841	0.91	0.67	COG0458	E	Carbamoylphosphate synthase large subunit (split gene in MJ)
XZS83581_b1_gene1	AACY01687386.1.620	269	0.846	194	0.8685	1.4696	1.6922	0.735	0.741	COG1239	H	Mg-chelatase subunit ChlI
XZS96470_b1_gene1	AACY01628939.1.901	247	0.851	167	0.1163	0.1967	1.6923	0.815	0.66	COG4102	S	Uncharacterized protein conserved in bacteria
XZS61689_x1_gene1	AACY01631814.226.931	331	0.82	232	0.0906	0.1538	1.6976	0.87	0.676	COG1052	R	Lactate dehydrogenase and related dehydrogenases
XZS46042_b2_gene2	AACY01526311.261.839	179	0.866	111	0.1088	0.1848	1.6992	0.992	0.556	COG1845	C	Heme/copper-type cytochrome/quinol oxidase, subunit 3
XZS7359_x1_gene1	AACY01416865.1.841	264	0.885	173	0.5588	0.9507	1.7014	0.693	0.622	COG0108	H	3,4-dihydroxy-2-butanone 4-phosphate synthase
XZS49546_g1_gene2	AACY01646823.3.335	149	0.804	106	0.143	0.245	1.7131	0.772	0.657	COG0316	S	Uncharacterized conserved protein
XZS86261_b2_gene3	AACY01729448.1.801	213	0.829	150	0.1306	0.2246	1.7194	0.833	0.742	COG0130	J	Pseudouridine synthase
XZS78880_g1_gene1	AACY01342275.1.910	342	0.801	255	0.1496	0.2579	1.7241	0.913	0.666	COG2873	E	O-acetylhomoserine sulfhydrylase
XZS81586_b1_gene1	AACY01794750.1.661	290	0.839	191	0.1007	0.1743	1.7309	0.91	0.619	COG0209	F	Ribonucleotide reductase, alpha subunit
XZS40471_g1_gene1	AACY01109106.1.656	288	0.851	173	0.0683	0.1184	1.733	0.757	0.652	COG0494	R	NTP pyrophosphohydrolases including oxidative damage repair enzymes
Contig1154_gene1	AACY01012127.288.3059	338	0.806	247	0.1332	0.231	1.7347	0.935	0.63	COG0419	L	ATPase involved in DNA repair
XZS114112_b1_gene2	AACY01655727.1.784	301	0.805	219	0.1723	0.2999	1.7404	0.832	0.61	COG3604	K	Transcriptional regulator containing GAF, AAA-type ATPase, and DNA binding domains
Contig20698_gene1	AACY01787326.1.623	174	0.843	107	0.6055	1.057	1.7456	0.649	0.778	Q7UM79	na	null
XZS41844_y1_gene2	AACY01470085.372.836	253	0.914	151	0.0688	0.1209	1.7587	0.922	0.68	COG0312	R	Predicted Zn-dependent proteases and their inactivated homologs
XZS3696_g1_gene1	AACY01581985.1.821	293	0.817	201	0.121	0.2144	1.7711	0.841	0.698	COG0180	J	Tryptophanyl-tRNA synthetase
Contig13457_gene1	AACY01393280.316.747	218	0.887	132	0.106	0.1881	1.7742	0.726	0.703	COG2801	L	Transposase and inactivated derivatives
XZS72207_g1_gene1	AACY01375978.1.815	344	0.819	236	1.0353	1.8829	1.8187	0.844	0.579	COG4805	S	Uncharacterized protein conserved in bacteria
XZS98458_b1_gene2	AACY01746743.1.948	245	0.848	164	0.1366	0.2509	1.8376	0.853	0.683	COG1372	L	Intein/homing endonuclease
XZS32061_b1_gene2	AACY01040962.388.1530	303	0.812	222	0.1349	0.2487	1.8442	0.763	0.714	COG1196	D	Chromosome segregation ATPases
XZS57887_g1_gene1	AACY01557284.239.858	261	0.897	154	0.5856	1.0917	1.8641	0.534	0.483	COG0022	C	Pyruvate/2-oxoglutarate dehydrogenase complex, dehydrogenase (E1) component, eukaryotic type, beta subunit
Contig1220_gene1	AACY01110387.505.1493	474	0.867	292	0.7518	1.4088	1.8738	0.858	0.537	COG0804	E	Urea amidohydrolase (urease) alpha subunit
XZS11673_b1_gene1	AACY01682049.35.715	219	0.824	147	0.0933	0.1781	1.9095	0.937	0.582	COG0235	G	Ribulose-5-phosphate 4-epimerase and related epimerases and aldolases
Contig24229_gene2	AACY01048937.54.1316	348	0.816	238	0.1666	0.3203	1.9221	0.738	0.663	COG0737	F	5-nucleotidase/2,3-cyclic phosphodiesterase and related esterases
XZS33710_x1_gene1	AACY01090739.59.1768	407	0.806	277	0.0798	0.1536	1.9258	0.719	0.708	COG0804	E	Urea amidohydrolase (urease) alpha subunit
XZS80258_x1_gene1	AACY01046262.1.1409	414	0.843	286	0.0913	0.1764	1.9312	0.898	0.544	COG0539	J	Ribosomal protein S1
XZS95458_b1_gene2	AACY01464692.255.695	209	0.803	141	0.1307	0.2534	1.9391	0.691	0.698	COG0277	C	FAD/FMN-containing dehydrogenases
XZS64255_y1_gene1	AACY01624421.1.808	261	0.809	182	0.8795	1.708	1.942	0.944	0.649	COG0022	C	Pyruvate/2-oxoglutarate dehydrogenase complex, dehydrogenase (E1) component, eukaryotic type, beta subunit
XZS34098_x1_gene1	AACY01737833.1.886	293	0.876	185	0.0809	0.1576	1.9492	0.742	0.571	COG1009	P	NADH:ubiquinone oxidoreductase subunit 5 (chain L)/Multisubunit Na+/H+ antiporter, MnhA subunit
XZS13199_g1_gene1	AACY01700934.1.446	188	0.812	132	0.561	1.1075	1.9743	0.651	0.571	COG1012	C	NAD-dependent aldehyde dehydrogenases
XZS100029_g1_gene1	AACY01379908.153.671	276	0.899	157	0.0764	0.1509	1.9764	0.66	0.79	COG0043	H	3-polyprenyl-4-hydroxybenzoate decarboxylase and related decarboxylases
Contig21750_gene1	AACY01149976.1.415	184	0.803	136	0.1267	0.2511	1.9819	0.867	0.664	COG0673	R	Predicted dehydrogenases and related proteins
Contig28694_gene2	AACY01336338.88.867	297	0.805	194	0.0917	0.1819	1.983	0.762	0.702	COG0525	J	Valyl-tRNA synthetase
XZS90670_x1_gene1	AACY01808595.1.876	192	0.915	117	0.0596	0.1191	1.9969	0.922	0.606	COG4231	C	Indolepyruvate ferredoxin oxidoreductase, alpha and beta subunits
Contig12324_gene1	AACY01610972.1.816	426	0.833	263	0.1065	0.2155	2.0228	0.876	0.626	COG5013	C	Nitrate reductase alpha subunit
XZS49928_y1_gene1	AACY01700550.1.799	248	0.855	168	0.0886	0.1796	2.0268	0.781	0.667	NOG42798	na	non supervised orthologous group
XZS60547_b1_gene1	AACY01794305.1.922	262	0.827	184	0.8158	1.682	2.0619	0.716	0.551	COG5598	H	Trimethylamine:corrinoid methyltransferase
Contig32821_gene1	AACY01462076.1.946	276	0.827	207	1.1303	2.3603	2.0883	0.853	0.634	COG1529	C	Aerobic-type carbon monoxide dehydrogenase, large subunit CoxL/CutL homologs
Contig22465_gene1	AACY01609833.1.560	214	0.852	141	0.7765	1.6307	2.1002	0.789	0.635	COG1173	E	ABC-type dipeptide/oligopeptide/nickel transport systems, permease components
XZS84473_x1_gene1	AACY01763709.357.964	285	0.819	192	0.1123	0.2363	2.1048	0.89	0.569	COG3964	R	Predicted amidohydrolase
XZS69085_b1_gene1	AACY01368716.1.649	199	0.856	124	0.0766	0.1625	2.12	0.851	0.585	COG2256	L	ATPase related to the helicase subunit of the Holliday junction resolvase
XZS26115_y1_gene1	AACY01118393.1.1253	366	0.804	258	0.1324	0.2827	2.1356	0.794	0.649	COG0493	E	NADPH-dependent glutamate synthase beta chain and related oxidoreductases
Contig27813_gene1	AACY01152914.1.982	493	0.83	328	0.0613	0.1335	2.1788	0.993	0.577	COG1008	C	NADH:ubiquinone oxidoreductase subunit 4 (chain M)
XZS13107_b1_gene1	AACY01014556.1.1229	259	0.806	179	0.5024	1.0948	2.179	0.63	0.599	COG1206	J	NAD(FAD)-utilizing enzyme possibly involved in translation
Contig40779_gene2	AACY01002434.1.347	176	0.892	101	0.6084	1.3368	2.1972	0.915	0.596	COG5013	C	Nitrate reductase alpha subunit
XZS62319_y1_gene2	AACY01572943.1.681	161	0.902	101	0.0733	0.1617	2.206	0.95	0.514	COG2086	C	Electron transfer flavoprotein, beta subunit
Contig29142_gene2	AACY01099815.70.1359	308	0.828	203	0.103	0.2329	2.2607	0.809	0.629	COG2873	E	O-acetylhomoserine sulfhydrylase
Contig33627_gene1	AACY01566973.479.944	260	0.904	154	0.0451	0.1029	2.2828	0.918	0.55	COG0504	F	CTP synthase (UTP-ammonia lyase)
XZS70072_b1_gene2	AACY01093090.1.1244	260	0.817	201	0.4494	1.0272	2.2855	0.505	0.54	COG0481	M	Membrane GTPase LepA
XZS89590_y1_gene1	AACY01118392.1.1746	416	0.822	284	0.1105	0.2527	2.2865	0.794	0.713	COG0674	C	Pyruvate:ferredoxin oxidoreductase and related 2-oxoacid:ferredoxin oxidoreductases, alpha subunit
XZS425_b1_gene2	AACY01748555.30.927	233	0.896	143	0.0586	0.1376	2.3463	0.766	0.587	COG0021	G	Transketolase
XZS69059_b1_gene2	AACY01365509.35.687	205	0.863	130	0.5601	1.3412	2.3944	0.869	0.662	COG2055	C	Malate/L-lactate dehydrogenases
XZS63259_x1_gene2	AACY01412290.1.694	224	0.867	149	0.1029	0.2468	2.3973	0.777	0.769	COG2256	L	ATPase related to the helicase subunit of the Holliday junction resolvase
XZS37302_g1_gene1	AACY01456088.155.938	399	0.816	260	0.0711	0.1714	2.409	0.677	0.717	COG0524	G	Sugar kinases, ribokinase family
XZS46520_b1_gene1	AACY01030394.773.1870	325	0.884	206	0.0541	0.1307	2.4158	0.873	0.534	COG3842	E	ABC-type spermidine/putrescine transport systems, ATPase components
Contig21668_gene1	AACY01296300.1.559	276	0.81	183	0.4514	1.1002	2.4373	0.722	0.577	COG0553	K	Superfamily II DNA/RNA helicases, SNF2 family
XZS96357_b1_gene2	AACY01152938.1.665	234	0.817	152	0.4764	1.1922	2.5023	0.83	0.592	COG0043	H	3-polyprenyl-4-hydroxybenzoate decarboxylase and related decarboxylases
XZS89723_x1_gene1	AACY01740043.22.776	171	0.815	118	0.335	0.8397	2.507	0.574	0.572	COG2084	I	3-hydroxyisobutyrate dehydrogenase and related beta-hydroxyacid dehydrogenases
Contig40678_gene1	AACY01712930.31.908	227	0.83	158	0.444	1.1156	2.5126	0.773	0.681	COG0714	R	MoxR-like ATPases
Contig7821_gene1	AACY01052374.1017.1465	263	0.932	146	0.0454	0.1152	2.5406	0.958	0.6	COG1053	C	Succinate dehydrogenase/fumarate reductase, flavoprotein subunit
XZS50039_y1_gene2	AACY01611852.181.860	249	0.851	140	0.4165	1.079	2.5905	0.74	0.507	NOG05026	na	non supervised orthologous group
XZS67904_g1_gene1	AACY01383408.28.447	205	0.833	137	0.0856	0.2232	2.6067	0.681	0.493	COG0432	S	Uncharacterized conserved protein
XZS69816_b1_gene1	AACY01490520.1.563	246	0.822	184	0.0859	0.2255	2.6252	0.761	0.76	COG1192	D	ATPases involved in chromosome partitioning
Contig18186_gene1	AACY01692631.3.933	206	0.865	132	0.0915	0.2404	2.6277	0.888	0.694	COG2141	C	Coenzyme F420-dependent N5,N10-methylene tetrahydromethanopterin reductase and related flavin-dependent oxidoreductases
Contig923_gene1	AACY01719123.72.729	338	0.885	217	0.0637	0.1692	2.6545	0.908	0.493	COG1136	V	ABC-type antimicrobial peptide transport system, ATPase component
XZS64623_x1_gene1	AACY01749573.174.813	204	0.813	138	0.0867	0.2322	2.6782	0.898	0.526	COG3876	S	Uncharacterized protein conserved in bacteria
XZS30697_x1_gene1	AACY01012270.885.1292	204	0.859	134	0.0675	0.1839	2.7231	0.849	0.5	COG2025	C	Electron transfer flavoprotein, alpha subunit
XZS116694_g2_gene1	AACY01660606.197.868	265	0.841	175	0.0439	0.1199	2.7317	0.856	0.577	COG0532	J	Translation initiation factor 2 (IF-2; GTPase)
XZS58031_b1_gene1	AACY01028898.837.1847	441	0.805	326	0.0929	0.2539	2.7337	0.787	0.555	COG0031	E	Cysteine synthase
Contig964_gene1	AACY01532345.1.814	376	0.809	270	0.5772	1.58	2.7376	0.787	0.663	COG0444	E	ABC-type dipeptide/oligopeptide/nickel transport system, ATPase component
XZS92173_g1_gene2	AACY01143211.530.904	213	0.88	124	0.0566	0.1557	2.7487	0.617	0.542	COG0124	J	Histidyl-tRNA synthetase
Contig29206_gene1	AACY01393426.209.861	384	0.892	212	0.0149	0.0427	2.8603	0.843	0.482	COG1290	C	Cytochrome b subunit of the bc complex
Contig14313_gene1	AACY01477970.1.479	199	0.815	159	0.0851	0.2455	2.884	0.558	0.608	COG1957	F	Inosine-uridine nucleoside N-ribohydrolase
XZS97942_b1_gene1	AACY01056823.278.1383	353	0.861	221	0.5145	1.4885	2.8929	0.91	0.494	COG0365	I	Acyl-coenzyme A synthetases/AMP-(fatty) acid ligases
XZS85940_b1_gene1	AACY01481223.1.932	439	0.828	278	0.4019	1.169	2.9083	0.745	0.489	COG4993	G	Glucose dehydrogenase
XZS1875_b1_gene1	AACY01354546.1.614	204	0.82	165	0.379	1.1156	2.9436	0.778	0.659	COG0527	E	Aspartokinases
Contig1327_gene1	AACY01002434.344.1217	496	0.881	283	0.049	0.1442	2.9438	0.831	0.571	COG1140	C	Nitrate reductase beta subunit
XZS82918_b1_gene1	AACY01711143.48.512	175	0.838	116	0.0721	0.2131	2.9575	0.57	0.77	COG0245	I	2C-methyl-D-erythritol 2,4-cyclodiphosphate synthase
Contig21772_gene2	AACY01416098.1.551	158	0.816	113	0.4051	1.2532	3.0935	0.876	0.509	COG0623	I	Enoyl-[acyl-carrier-protein] reductase (NADH)
XZS23769_g2_gene1	AACY01791203.32.945	350	0.927	204	0.034	0.1052	3.0974	0.954	0.51	COG0028	E	Thiamine pyrophosphate-requiring enzymes [acetolactate synthase, pyruvate dehydrogenase (cytochrome), glyoxylate carboligase, phosphonopyruvate decarboxylase]
XZS37594_b1_gene1	AACY01289407.405.782	204	0.911	122	0.0405	0.1272	3.1367	0.643	0.484	COG0481	M	Membrane GTPase LepA
Contig10083_gene2	AACY01507644.188.872	209	0.899	118	0.042	0.1349	3.2088	0.677	0.7	COG1099	R	Predicted metal-dependent hydrolases with the TIM-barrel fold
Contig38265_gene1	AACY01616737.320.876	245	0.823	174	0.2333	0.7538	3.2306	0.882	0.616	COG0129	E	Dihydroxyacid dehydratase/phosphogluconate dehydratase
XZS4518_x1_gene1	AACY01134607.1.817	195	0.872	132	0.0606	0.199	3.2853	0.567	0.741	COG0841	V	Cation/multidrug efflux pump
Contig42082_gene1	AACY01483022.14.637	281	0.843	196	0.0577	0.1904	3.3013	0.8	0.561	COG2217	P	Cation transport ATPase
XZS16000_g1_gene1	AACY01804905.1.765	275	0.822	184	0.5412	1.812	3.348	0.814	0.618	COG0436	E	Aspartate/tyrosine/aromatic aminotransferase
XZS24918_y1_gene1	AACY01383821.1.668	273	0.953	149	0.3715	1.2758	3.4345	0.668	0.705	COG0674	C	Pyruvate:ferredoxin oxidoreductase and related 2-oxoacid:ferredoxin oxidoreductases, alpha subunit
XZS49516_b1_gene2	AACY01393669.1.674	224	0.801	164	0.4972	1.7261	3.4713	0.958	0.518	COG2718	S	Uncharacterized conserved protein
XZS95884_g1_gene1	AACY01491335.1.650	327	0.879	213	0.3607	1.264	3.504	0.805	0.563	COG1185	J	Polyribonucleotide nucleotidyltransferase (polynucleotide phosphorylase)
XZS116189_g1_gene1	AACY01664845.1.765	192	0.84	130	0.4478	1.593	3.5577	0.577	0.612	COG0568	K	DNA-directed RNA polymerase, sigma subunit (sigma70/sigma32)
XZS89101_y1_gene1	AACY01512867.1.820	262	0.812	180	0.2931	1.0519	3.5894	0.552	0.671	COG0215	J	Cysteinyl-tRNA synthetase
XZS89489_y1_gene1	AACY01120579.1084.2540	326	0.829	233	0.0689	0.257	3.7279	0.874	0.548	COG0129	E	Dihydroxyacid dehydratase/phosphogluconate dehydratase
XZS41982_b1_gene1	AACY01810866.52.848	393	0.814	262	0.2919	1.0975	3.7596	0.93	0.579	COG1653	G	ABC-type sugar transport system, periplasmic component
Contig34089_gene1	AACY01807787.501.832	161	0.829	104	0.0586	0.2212	3.7727	0.734	0.5	na	na	na
Contig3088_gene1	AACY01618847.1.922	463	0.847	306	0.0356	0.135	3.7952	0.882	0.488	COG0085	K	DNA-directed RNA polymerase, beta subunit/140 kD subunit
Contig41958_gene1	AACY01119264.11.400	186	0.891	118	0.0307	0.1172	3.8213	0.711	0.622	Q8KEW3	na	null
Contig1878_gene1	AACY01144786.85.848	347	0.819	248	0.2884	1.1397	3.9515	0.841	0.502	COG1960	I	Acyl-CoA dehydrogenases
XZS96191_b1_gene1	AACY01685938.1.420	202	0.803	131	0.0629	0.2538	4.0363	0.696	0.641	COG0596	R	Predicted hydrolases or acyltransferases (alpha/beta hydrolase superfamily)
XZS86646_g1_gene1	AACY01059788.1164.1581	162	0.867	103	0.0353	0.1439	4.0748	0.73	0.576	COG0627	R	Predicted esterase
XZS102319_b2_gene2	AACY01802031.1.739	251	0.835	163	0.3086	1.3903	4.5056	0.739	0.5	COG0665	E	Glycine/D-amino acid oxidases (deaminating)
XZS11651_b1_gene2	AACY01627585.1.388	202	0.941	117	0.0229	0.1036	4.5238	0.758	0.54	COG1220	O	ATP-dependent protease HslVU (ClpYQ), ATPase subunit
Contig31643_gene2	AACY01572461.1.557	296	0.898	185	0.0271	0.1317	4.8651	0.827	0.553	COG0540	F	Aspartate carbamoyltransferase, catalytic chain
XZS73855_g1_gene1	AACY01154627.1.958	233	0.839	159	0.2085	1.0418	4.9971	0.523	0.531	COG0087	J	Ribosomal protein L3
Contig24963_gene1	AACY01730315.131.795	196	0.886	122	0.4161	2.1759	5.2292	0.724	0.647	COG2255	L	Holliday junction resolvasome, helicase subunit
XZS101607_g1_gene1	AACY01037726.840.1613	328	0.807	237	0.0432	0.2293	5.3052	0.622	0.494	COG0431	R	Predicted flavoprotein
Contig8623_gene1	AACY01030741.1.1163	256	0.82	193	0.1965	1.0664	5.4271	0.633	0.588	COG0516	F	IMP dehydrogenase/GMP reductase
XZS12202_g1_gene1	AACY01162060.1.730	205	0.842	138	0.0219	0.1189	5.4386	0.888	0.599	COG0277	C	FAD/FMN-containing dehydrogenases
XZS33527_x1_gene1	AACY01782877.1.835	190	0.902	121	0.2172	1.199	5.5209	0.564	0.617	COG0568	K	DNA-directed RNA polymerase, sigma subunit (sigma70/sigma32)
XZS45909_g2_gene1	AACY01624925.1.762	300	0.851	201	0.0307	0.1962	6.3956	0.785	0.515	COG2355	E	Zn-dependent dipeptidase, microsomal dipeptidase homolog
Contig3740_gene2	AACY01802967.107.682	217	0.802	176	0.0475	0.3061	6.4425	0.862	0.492	COG0163	H	3-polyprenyl-4-hydroxybenzoate decarboxylase
Contig37080_gene1	AACY01305930.1.812	348	0.801	245	0.1912	1.7329	9.0651	0.704	0.703	COG0190	H	5,10-methylene-tetrahydrofolate dehydrogenase/Methenyl tetrahydrofolate cyclohydrolase
Contig39751_gene2	AACY01449641.103.842	264	0.849	165	0.1471	1.3424	9.1249	0.898	0.572	na	na	na
Contig15119_gene1	AACY01759979.1.654	159	0.809	109	0.0267	0.2478	9.2887	0.884	0.533	COG0438	M	Glycosyltransferase
XZS29276_x1_gene1	AACY01073549.1620.2236	255	0.873	156	0.1501	1.5971	10.6408	0.71	0.6	COG3622	G	Hydroxypyruvate isomerase
Contig33113_gene2	AACY01148990.459.943	192	0.853	128	0.1496	1.6084	10.7535	0.631	0.526	COG1472	G	Beta-glucosidase-related glycosidases
XZS10743_g1_gene1	AACY01642329.342.921	224	0.879	123	0.1103	1.1944	10.8301	0.975	0.483	COG0665	E	Glycine/D-amino acid oxidases (deaminating)
XZS98966_y1_gene1	AACY01463060.70.849	306	0.81	220	0.0213	0.2447	11.4764	0.834	0.546	COG0600	P	ABC-type nitrate/sulfonate/bicarbonate transport system, permease component
Contig37145_gene1	AACY01689056.1.540	236	0.861	136	0.0112	0.1319	11.7506	0.577	0.684	COG2309	E	Leucyl aminopeptidase (aminopeptidase T)
Contig9975_gene1	AACY01466202.1.900	418	0.805	297	0.0924	1.1791	12.7547	0.832	0.617	Q7UYH6	na	null
Contig2648_gene1	AACY01001157.1.1631	348	0.841	226	0.0832	1.1504	13.8296	0.889	0.521	COG0465	O	ATP-dependent Zn proteases
Contig23236_gene1	AACY01651279.149.933	292	0.844	185	0.0729	1.0465	14.3527	0.897	0.591	COG0654	H	2-polyprenyl-6-methoxyphenol hydroxylase and related FAD-dependent oxidoreductases
XZS86061_b2_gene1	AACY01389553.1.882	378	0.807	269	0.1055	1.5972	15.1392	0.491	0.532	NOG26186	na	non supervised orthologous group
XZS88109_g1_gene1	AACY01110180.610.1319	357	0.848	229	0.0987	1.8221	18.4681	0.885	0.498	COG0175	E	3-phosphoadenosine 5-phosphosulfate sulfotransferase (PAPS reductase)/FAD synthetase and related enzymes
XZS14592_g1_gene1	AACY01040389.1.461	237	0.878	146	0.0912	1.6883	18.5098	0.719	0.504	COG1960	I	Acyl-CoA dehydrogenases
Contig38808_gene1	AACY01583674.379.853	212	0.812	143	0.0101	0.2067	20.4512	0.794	0.576	COG0617	J	tRNA nucleotidyltransferase/poly(A) polymerase
XZS37834_b1_gene1	AACY01719768.1.820	327	0.822	229	0.0125	0.2562	20.5158	0.628	0.774	COG1674	D	DNA segregation ATPase FtsK/SpoIIIE and related proteins
Contig40238_gene3	AACY01117561.228.1306	174	0.867	119	0.0096	0.2344	24.4551	0.969	0.53	COG1960	I	Acyl-CoA dehydrogenases
Contig27723_gene1	AACY01490801.421.806	186	0.899	118	0.0371	1.0753	28.9693	0.742	0.616	COG1192	D	ATPases involved in chromosome partitioning
XZS72027_b1_gene2	AACY01583674.1.382	181	0.839	122	0.0659	2.0561	31.2141	0.978	0.509	COG1028	R	Dehydrogenases with different specificities (related to short-chain alcohol dehydrogenases)
Contig28062_gene1	AACY01043685.178.1239	355	0.869	212	0.0026	0.0867	32.9158	0.779	0.672	COG1062	C	Zn-dependent alcohol dehydrogenases, class III
Contig26831_gene1	AACY01119889.1.1360	463	0.87	291	0.0317	1.2225	38.5334	0.763	0.631	COG0178	L	Excinuclease ATPase subunit
Contig17028_gene1	AACY01624220.1.898	400	0.808	280	0.0376	1.4781	39.3387	0.791	0.656	COG0542	O	ATPases with chaperone activity, ATP-binding subunit
Contig38095_gene2	AACY01441901.1.936	216	0.84	143	0.0049	0.1976	40.6592	0.887	0.492	COG0749	L	DNA polymerase I - 3-5 exonuclease and polymerase domains
Contig22541_gene1	AACY01339511.354.871	217	0.816	157	0.0302	1.2451	41.236	0.817	0.547	COG1249	C	Pyruvate/2-oxoglutarate dehydrogenase complex, dihydrolipoamide dehydrogenase (E3) component, and related enzymes
Contig10580_gene1	AACY01323612.1.550	275	0.856	173	0.0036	0.1557	43.4799	0.863	0.571	COG3278	O	Cbb3-type cytochrome oxidase, subunit 1
Contig7941_gene1	AACY01540902.1.383	169	0.889	107	0.0144	0.6349	44.0647	0.91	0.576	COG0183	I	Acetyl-CoA acetyltransferase
Contig34047_gene1	AACY01490521.1.721	320	0.855	206	0.0267	1.1828	44.3054	0.784	0.679	COG0445	D	NAD/FAD-utilizing enzyme apparently involved in cell division
Contig25513_gene2	AACY01110326.539.1003	221	0.811	142	0.0049	0.2216	45.6156	0.764	0.486	COG0780	R	Enzyme related to GTP cyclohydrolase I
Contig1512_gene2	AACY01388930.1.458	198	0.813	138	0.0268	1.3714	51.2622	0.771	0.627	COG0031	E	Cysteine synthase
Contig41852_gene1	AACY01493766.1.827	342	0.828	238	0.0395	2.0559	52.0153	0.882	0.63	COG0607	P	Rhodanese-related sulfurtransferase
Contig39295_gene1	AACY01023907.339.1577	419	0.83	316	0.0057	0.305	53.1031	0.755	0.507	COG2256	L	ATPase related to the helicase subunit of the Holliday junction resolvase
XZS79414_g3_gene1	AACY01573728.1.831	271	0.823	180	0.027	1.4425	53.5096	0.78	0.504	COG1446	E	Asparaginase
XZS11570_b1_gene1	AACY01696558.1.647	223	0.806	159	0.0291	1.5609	53.6639	0.931	0.505	COG0515	K	Serine/threonine protein kinase
XZS9001_x1_gene1	AACY01632063.407.831	211	0.924	130	0.0465	2.5053	53.8291	0.607	0.621	COG0568	K	DNA-directed RNA polymerase, sigma subunit (sigma70/sigma32)
XZS45064_g1_gene1	AACY01390583.279.979	264	0.809	198	0.0288	1.5541	53.9077	0.882	0.606	COG0012	J	Predicted GTPase, probable translation factor
XZS18379_g5_gene1	AACY01519284.1.798	424	0.902	255	0.026	1.4155	54.4712	0.838	0.584	COG1012	C	NAD-dependent aldehyde dehydrogenases
XZS14990_g1_gene1	AACY01363967.79.903	156	0.837	103	0.0039	0.2132	55.0511	0.907	0.586	COG1951	C	Tartrate dehydratase alpha subunit/Fumarate hydratase class I, N-terminal domain
XZS75772_x1_gene1	AACY01251757.54.904	249	0.808	181	0.0254	1.4193	55.962	0.909	0.656	COG0784	T	FOG: CheY-like receiver
XZS116090_g1_gene1	AACY01058339.1.578	299	0.861	193	0.0206	1.163	56.5855	0.623	0.636	COG1045	E	Serine acetyltransferase
XZS89110_x1_gene1	AACY01592991.482.900	182	0.867	119	0.0387	2.2038	56.8958	0.942	0.619	COG0714	R	MoxR-like ATPases
XZS70616_b1_gene1	AACY01055513.872.1683	407	0.911	236	0.0262	1.4901	56.9247	0.883	0.496	COG1175	G	ABC-type sugar transport systems, permease components
Contig18464_gene2	AACY01367761.1.710	172	0.822	105	0.0241	1.3786	57.2959	0.794	0.633	COG0673	R	Predicted dehydrogenases and related proteins
Contig41102_gene4	AACY01416822.1.625	191	0.841	131	0.0028	0.162	57.5921	0.638	0.678	COG2107	R	Predicted periplasmic solute-binding protein
XZS59750_b1_gene1	AACY01639600.1.776	358	0.804	254	0.0229	1.3253	57.7726	0.667	0.612	COG1089	M	GDP-D-mannose dehydratase
XZS49049_x1_gene1	AACY01628514.412.818	169	0.806	128	0.0294	1.7009	57.8203	0.845	0.577	COG4591	M	ABC-type transport system, involved in lipoprotein release, permease component
Contig1278_gene1	AACY01361193.1.942	478	0.869	289	0.0195	1.1285	57.9336	0.729	0.556	COG0753	P	Catalase
XZS115614_b1_gene1	AACY01083957.1.923	275	0.813	208	0.0177	1.0254	57.9382	0.854	0.638	COG0055	C	F0F1-type ATP synthase, beta subunit
Contig41024_gene1	AACY01022736.1.2026	336	0.946	185	0.0175	1.0169	57.9857	0.891	0.503	COG0086	K	DNA-directed RNA polymerase, beta subunit/160 kD subunit
XZS53069_y1_gene1	AACY01050694.371.850	157	0.803	126	0.0049	0.283	58.0595	0.815	0.613	COG2193	P	Bacterioferritin (cytochrome b1)
XZS70016_g1_gene1	AACY01643052.466.899	196	0.801	140	0.0168	0.9761	58.1486	0.935	0.585	COG3576	R	Predicted flavin-nucleotide-binding protein structurally related to pyridoxine 5-phosphate oxidase
Contig41565_gene1	AACY01457013.26.796	239	0.852	168	0.0036	0.2081	58.2286	0.731	0.533	NOG46447	na	non supervised orthologous group
XZS14465_g1_gene1	AACY01061742.742.1563	190	0.882	118	0.0025	0.1456	58.3381	0.954	0.489	COG0548	E	Acetylglutamate kinase
XZS100769_b1_gene1	AACY01769359.1.762	313	0.81	230	0.0224	1.3099	58.3605	0.916	0.631	COG0028	E	Thiamine pyrophosphate-requiring enzymes [acetolactate synthase, pyruvate dehydrogenase (cytochrome), glyoxylate carboligase, phosphonopyruvate decarboxylase]
Contig20861_gene1	AACY01554984.1.651	266	0.814	198	0.0043	0.255	58.8815	0.896	0.5	COG1974	K	SOS-response transcriptional repressors (RecA-mediated autopeptidases)
Contig13273_gene1	AACY01015493.1588.2781	204	0.836	139	0.0067	0.3927	58.947	0.758	0.517	COG1804	C	Predicted acyl-CoA transferases/carnitine dehydratase
XZS41183_y1_gene1	AACY01104658.1.950	181	0.803	131	0.0046	0.2705	59.1077	0.761	0.505	COG0274	F	Deoxyribose-phosphate aldolase
XZS95033_g1_gene1	AACY01720720.1.848	279	0.824	196	0.0185	1.0946	59.1131	0.622	0.519	COG0137	E	Argininosuccinate synthase
Contig40430_gene2	AACY01778694.218.903	224	0.815	156	0.0222	1.3127	59.1596	0.94	0.481	COG0113	H	Delta-aminolevulinic acid dehydratase
XZS36844_g1_gene1	AACY01646406.1.903	365	0.819	247	0.0042	0.2501	59.4598	0.816	0.723	COG4146	R	Predicted symporter
XZS11946_g1_gene1	AACY01372525.260.652	145	0.812	100	0.0037	0.2173	59.4773	0.911	0.586	COG0103	J	Ribosomal protein S9
Contig37736_gene2	AACY01048383.1.1071	488	0.881	310	0.0028	0.1682	59.481	0.802	0.596	COG0318	I	Acyl-CoA synthetases (AMP-forming)/AMP-acid ligases II
Contig15988_gene1	AACY01707350.1.629	252	0.822	168	0.003	0.1783	59.5658	0.846	0.703	COG0523	R	Putative GTPases (G3E family)
Contig18293_gene2	AACY01053430.654.1435	137	0.81	102	0.0142	0.8485	59.664	0.579	0.529	COG5511	R	Bacteriophage capsid protein
XZS602_g1_gene1	AACY01629044.244.925	338	0.819	226	0.0039	0.2322	59.7297	0.915	0.604	COG1932	E	Phosphoserine aminotransferase
Contig17154_gene1	AACY01475029.389.852	182	0.806	127	0.0242	1.4482	59.8617	0.778	0.526	COG0582	L	Integrase
XZS76474_x1_gene2	AACY01139460.9.832	230	0.878	138	0.0174	1.0399	59.9078	0.757	0.631	COG0525	J	Valyl-tRNA synthetase
XZS34533_x1_gene2	AACY01036131.244.1423	270	0.93	141	0.0035	0.2093	59.9798	0.761	0.544	COG3119	P	Arylsulfatase A and related enzymes
XZS115728_b1_gene2	AACY01640964.256.944	256	0.803	182	0.0272	1.6336	60.0946	0.881	0.528	COG0480	J	Translation elongation factors (GTPases)
XZS99085_b1_gene2	AACY01441485.424.791	166	0.845	109	0.0043	0.256	60.1661	0.68	0.697	COG0663	R	Carbonic anhydrases/acetyltransferases, isoleucine patch superfamily
Contig2743_gene2	AACY01618257.1.722	319	0.833	223	0.0214	1.2903	60.2221	0.798	0.51	COG0202	K	DNA-directed RNA polymerase, alpha subunit/40 kD subunit
Contig22854_gene1	AACY01609254.88.775	327	0.82	226	0.003	0.1795	60.3442	0.723	0.574	COG1239	H	Mg-chelatase subunit ChlI
Contig1613_gene1	AACY01604653.1.916	282	0.848	196	0.0229	1.3858	60.3862	0.835	0.577	COG0305	L	Replicative DNA helicase
XZS18902_b2_gene1	AACY01012645.1.1231	436	0.9	259	0.0022	0.1341	60.4019	0.849	0.485	COG0044	F	Dihydroorotase and related cyclic amidohydrolases
XZS72350_b1_gene1	AACY01113992.408.932	184	0.837	122	0.0043	0.2573	60.5269	0.871	0.588	COG0290	J	Translation initiation factor 3 (IF-3)
XZS37922_b1_gene1	AACY01401870.1.359	150	0.817	108	0.015	0.9067	60.5576	0.837	0.632	COG0458	E	Carbamoylphosphate synthase large subunit (split gene in MJ)
XZS1816_b1_gene2	AACY01736600.1.913	253	0.855	170	0.0192	1.1624	60.5791	0.853	0.521	COG1744	R	Uncharacterized ABC-type transport system, periplasmic component/surface lipoprotein
Contig32134_gene1	AACY01407633.1.497	193	0.875	119	0.0023	0.1383	60.6413	0.77	0.484	COG0714	R	MoxR-like ATPases
Contig27370_gene1	AACY01018835.990.2179	556	0.825	388	0.0206	1.2507	60.6536	0.892	0.488	COG3200	E	3-deoxy-D-arabino-heptulosonate 7-phosphate (DAHP) synthase
XZS1004_b1_gene1	AACY01017557.1.1004	358	0.811	242	0.0229	1.3913	60.6594	0.773	0.556	COG0405	E	Gamma-glutamyltransferase
Contig15636_gene2	AACY01504989.11.763	364	0.829	245	0.0034	0.207	60.6871	0.812	0.571	COG0413	H	Ketopantoate hydroxymethyltransferase
Contig8611_gene1	AACY01651440.1.648	280	0.821	211	0.0327	1.9927	60.8893	0.847	0.639	COG0777	I	Acetyl-CoA carboxylase beta subunit
XZS41668_y1_gene1	AACY01495279.1.902	235	0.842	168	0.024	1.4669	61.1104	0.704	0.482	COG3854	S	Uncharacterized protein conserved in bacteria
Contig34423_gene1	AACY01784209.1.911	291	0.82	227	0.0049	0.2985	61.1236	0.555	0.626	COG0643	N	Chemotaxis protein histidine kinase and related kinases
Contig40789_gene1	AACY01593548.39.952	374	0.821	250	0.025	1.5312	61.1796	0.678	0.504	COG4948	R	L-alanine-DL-glutamate epimerase and related enzymes of enolase superfamily
Contig17025_gene2	AACY01300070.1.935	395	0.832	284	0.0037	0.2266	61.2114	0.743	0.518	COG0466	O	ATP-dependent Lon protease, bacterial type
Contig19928_gene1	AACY01050767.95.1410	395	0.857	271	0.0189	1.1558	61.2417	0.825	0.542	COG1674	D	DNA segregation ATPase FtsK/SpoIIIE and related proteins
Contig24757_gene1	AACY01401850.105.793	236	0.818	158	0.0256	1.5807	61.6562	0.763	0.541	COG1088	M	dTDP-D-glucose 4,6-dehydratase
XZS101825_g1_gene1	AACY01015598.57.1190	400	0.803	294	0.0034	0.2085	61.7005	0.753	0.608	COG0518	F	GMP synthase - Glutamine amidotransferase domain
Contig24733_gene1	AACY01310277.439.861	193	0.872	122	0.0026	0.1578	61.7504	0.842	0.609	COG1115	E	Na+/alanine symporter
Contig14346_gene1	AACY01336657.1.918	278	0.886	165	0.0147	0.9107	61.8174	0.948	0.609	COG0028	E	Thiamine pyrophosphate-requiring enzymes [acetolactate synthase, pyruvate dehydrogenase (cytochrome), glyoxylate carboligase, phosphonopyruvate decarboxylase]
XZS13613_g1_gene1	AACY01094064.1.1075	288	0.828	214	0.0038	0.2373	61.8234	0.786	0.543	COG3696	P	Putative silver efflux pump
XZS30263_y1_gene1	AACY01657787.1.458	213	0.832	148	0.0158	0.9766	61.9642	0.797	0.508	COG4597	E	ABC-type amino acid transport system, permease component
Contig18151_gene1	AACY01107835.1.1362	390	0.836	255	0.0044	0.2712	62.0155	0.569	0.568	COG0243	C	Anaerobic dehydrogenases, typically selenocysteine-containing
XZS102518_b2_gene1	AACY01050289.59.1102	437	0.818	313	0.0039	0.2412	62.2347	0.906	0.508	COG1175	G	ABC-type sugar transport systems, permease components
XZS52630_b1_gene1	AACY01450642.1.952	272	0.806	200	0.0192	1.1923	62.2437	0.691	0.543	COG0567	C	2-oxoglutarate dehydrogenase complex, dehydrogenase (E1) component, and related enzymes
XZS52409_y1_gene1	AACY01151350.136.1053	297	0.875	175	0.0046	0.2887	62.3411	0.8	0.559	NOG13407	na	non supervised orthologous group
XZS48412_y1_gene1	AACY01109184.486.1859	324	0.803	248	0.0043	0.2712	62.3877	0.813	0.546	COG0129	E	Dihydroxyacid dehydratase/phosphogluconate dehydratase
XZS60316_b1_gene1	AACY01051097.21.836	266	0.803	202	0.004	0.2491	62.498	0.876	0.566	COG0411	E	ABC-type branched-chain amino acid transport systems, ATPase component
XZS75163_b1_gene2	AACY01335732.68.976	204	0.814	139	0.0036	0.2223	62.5128	0.676	0.67	COG0513	K	Superfamily II DNA and RNA helicases
Contig23076_gene2	AACY01315345.1.505	231	0.839	159	0.003	0.1897	62.5652	0.873	0.552	COG2256	L	ATPase related to the helicase subunit of the Holliday junction resolvase
XZS24722_x1_gene1	AACY01054749.207.1307	228	0.854	156	0.0044	0.2785	62.8118	0.772	0.556	COG0052	J	Ribosomal protein S2
XZS62892_x1_gene1	AACY01417301.223.841	272	0.824	189	0.0041	0.2566	62.8538	0.806	0.569	COG0075	E	Serine-pyruvate aminotransferase/archaeal aspartate aminotransferase
XZS52696_b1_gene1	AACY01017475.179.1003	213	0.915	129	0.0024	0.1491	62.9588	0.912	0.5	COG1173	E	ABC-type dipeptide/oligopeptide/nickel transport systems, permease components
Contig790_gene1	AACY01593926.505.906	185	0.817	125	0.0045	0.2812	63.0823	0.87	0.619	COG0288	P	Carbonic anhydrase
XZS56128_b1_gene1	AACY01726718.21.440	167	0.824	122	0.0032	0.2023	63.0963	0.702	0.773	COG0838	C	NADH:ubiquinone oxidoreductase subunit 3 (chain A)
Contig39789_gene3	AACY01114388.1.1015	238	0.945	126	0.0012	0.0763	63.2098	0.87	0.645	COG0028	E	Thiamine pyrophosphate-requiring enzymes [acetolactate synthase, pyruvate dehydrogenase (cytochrome), glyoxylate carboligase, phosphonopyruvate decarboxylase]
Contig11663_gene2	AACY01414735.1.416	196	0.825	136	0.0158	1.0009	63.5422	0.963	0.512	COG3278	O	Cbb3-type cytochrome oxidase, subunit 1
XZS40419_b1_gene2	AACY01103273.2870.3294	212	0.874	134	0.0163	1.035	63.65	0.826	0.577	COG0022	C	Pyruvate/2-oxoglutarate dehydrogenase complex, dehydrogenase (E1) component, eukaryotic type, beta subunit
XZS39415_g1_gene1	AACY01480958.1.437	244	0.944	142	0.0203	1.2915	63.7145	0.814	0.504	COG0601	E	ABC-type dipeptide/oligopeptide/nickel transport systems, permease components
Contig9744_gene2	AACY01526926.365.807	214	0.819	143	0.0126	0.8026	63.7733	0.883	0.556	COG0177	L	Predicted EndoIII-related endonuclease
Contig746_gene1	AACY01045581.232.1703	331	0.806	246	0.0181	1.161	64.0778	0.831	0.523	NOG07672	na	non supervised orthologous group
XZS36232_b1_gene1	AACY01696030.1.778	299	0.828	220	0.0042	0.2702	64.5214	0.828	0.598	COG1187	J	16S rRNA uridine-516 pseudouridylate synthase and related pseudouridylate synthases
XZS28648_g1_gene2	AACY01104930.1.342	154	0.823	112	0.004	0.259	64.6378	0.723	0.589	COG1117	P	ABC-type phosphate transport system, ATPase component
XZS89531_x1_gene1	AACY01722814.63.931	253	0.809	177	0.0024	0.1565	64.6479	0.669	0.703	COG0040	E	ATP phosphoribosyltransferase
XZS78068_b1_gene2	AACY01343100.554.936	150	0.807	113	0.0049	0.3197	64.8969	0.528	0.632	COG0377	C	NADH:ubiquinone oxidoreductase 20 kD subunit and related Fe-S oxidoreductases
XZS57093_b1_gene1	AACY01103728.1424.1971	252	0.856	173	0.0169	1.1006	64.9368	0.512	0.497	COG0552	U	Signal recognition particle GTPase
Contig23410_gene1	AACY01073560.832.1143	133	0.832	100	0.004	0.2631	65.1192	0.794	0.592	COG0750	M	Predicted membrane-associated Zn-dependent proteases 1
Contig25467_gene1	AACY01399742.1.802	340	0.82	258	0.0035	0.2296	65.2991	0.779	0.658	COG1157	U	Flagellar biosynthesis/type III secretory pathway ATPase
XZS55839_g1_gene2	AACY01432656.1.629	204	0.882	126	0.0121	0.7958	65.554	0.624	0.628	COG4102	S	Uncharacterized protein conserved in bacteria
Contig27237_gene1	AACY01778000.203.883	261	0.863	174	0.0029	0.1888	65.727	0.856	0.588	COG0745	K	Response regulators consisting of a CheY-like receiver domain and a winged-helix DNA-binding domain
XZS46106_b1_gene2	AACY01707795.129.599	228	0.832	154	0.0033	0.2214	66.2624	0.738	0.589	COG0783	P	DNA-binding ferritin-like protein (oxidative damage protectant)
