# Supplementary material for: A Molecular Study of Microbe Transfer between Distant Environments
Source: PLoS One. 2008 Jul 9;3(7):e2607. doi: 10.1371/journal.pone.0002607 (PMC2442867; doi:10.1371/journal.pone.0002607)
Supplement: Table S2 — ORF pairs belonging to category B. Sea: Sargasso ORF. Soil: Minnesota ORF. ID: protein identity. Pos: protein positive similarity. Length: Overlap length of overlapping sequence. GC_sea: GC3s% of Sargasso ORF. GC_soil: GC3s% of Minnesota ORF. Diff: GC3s% difference. KaKs: substitution ratio of synonymous to non-synonymous base. Ka: synonymous base substitution rate. Ks: non-synonymous substitution rate. COG: COG assignment. Func: COG functional category. Annotation: predicted function. (0.03 MB CSV) [file pone.0002607.s002.csv]

Soil	Sea	Bit	Sim	Length	kn/ks	kn	ks	gc_soil	gc_sea	COG	Category	Annotation
XZS19358_b3_gene3	AACY01001011.90.1115	217	0.839	154	0.0471	0.1833	3.8898	0.311	0.126	COG1077	D	Actin-like ATPase involved in cell morphogenesis
XZS67720_g1_gene1	AACY01001417.1.1160	305	0.831	212	0.2544	1.0485	4.1211	0.33	0.479	COG0520	E	Selenocysteine lyase
Contig19024_gene1	AACY01004490.5009.6175	412	0.834	288	0.0425	0.228	5.3691	0.419	0.166	COG0318	I	Acyl-CoA synthetases (AMP-forming)/AMP-acid ligases II
Contig40896_gene1	AACY01004494.1408.5211	766	0.838	536	0.0088	0.2011	22.7873	0.382	0.176	COG0085	K	DNA-directed RNA polymerase, beta subunit/140 kD subunit
Contig30116_gene1	AACY01004495.1.3529	657	0.87	444	0.1089	1.0338	9.494	0.423	0.341	COG0086	K	DNA-directed RNA polymerase, beta subunit/160 kD subunit
XZS101722_g1_gene1	AACY01006649.1.934	357	0.838	240	0.0329	1.3006	39.4813	0.421	0.377	COG1830	G	DhnA-type fructose-1,6-bisphosphate aldolase and related enzymes
XZS87196_x1_gene1	AACY01007391.4175.5500	166	0.819	136	0.0361	0.2903	8.0376	0.24	0.119	COG0541	U	Signal recognition particle GTPase
Contig6212_gene1	AACY01007950.1.455	213	0.815	150	0.0226	0.2378	10.5309	0.293	0.331	COG0285	H	Folylpolyglutamate synthase
XZS26160_x1_gene1	AACY01008805.588.2816	272	0.847	194	0.1787	0.2397	1.3408	0.221	0.189	COG0464	O	ATPases of the AAA+ class
XZS19669_b2_gene1	AACY01011628.251.985	307	0.814	235	0.1851	0.3093	1.6711	0.266	0.183	COG0638	O	20S proteasome, alpha and beta subunits
Contig19257_gene4	AACY01011723.373.1185	161	0.811	130	0.0478	0.3454	7.2287	0.381	0.226	COG0441	J	Threonyl-tRNA synthetase
XZS70631_g1_gene1	AACY01012356.394.1182	267	0.839	185	0.1307	0.189	1.446	0.163	0.175	COG1010	H	Precorrin-3B methylase
XZS74335_g1_gene1	AACY01012376.1.1488	426	0.82	310	0.0034	0.2022	59.3563	0.303	0.286	COG0085	K	DNA-directed RNA polymerase, beta subunit/140 kD subunit
XZS28259_b1_gene2	AACY01015949.1319.2659	251	0.82	199	0.1224	0.2788	2.2777	0.263	0.133	COG0476	H	Dinucleotide-utilizing enzymes involved in molybdopterin and thiamine biosynthesis family 2
XZS79094_g1_gene1	AACY01016354.2120.3991	416	0.81	293	0.0554	0.2486	4.49	0.356	0.226	COG0445	D	NAD/FAD-utilizing enzyme apparently involved in cell division
Contig8600_gene1	AACY01017427.1713.2879	387	0.836	286	0.0097	0.2505	25.7107	0.446	0.184	COG2204	T	Response regulator containing CheY-like receiver, AAA-type ATPase, and DNA-binding domains
Contig40766_gene2	AACY01017427.7682.9187	360	0.883	222	0.0029	0.1793	61.0638	0.477	0.13	COG1228	Q	Imidazolonepropionase and related amidohydrolases
XZS70631_b1_gene1	AACY01020096.4511.5080	232	0.805	173	0.152	0.204	1.342	0.207	0.2	COG0592	L	DNA polymerase sliding clamp subunit (PCNA homolog)
XZS80643_x1_gene1	AACY01020308.3306.4741	284	0.822	224	0.0889	0.2058	2.3142	0.219	0.153	COG0459	O	Chaperonin GroEL (HSP60 family)
XZS23870_g2_gene1	AACY01020325.3224.5817	385	0.854	260	0.0387	0.7743	20.028	0.302	0.466	COG0085	K	DNA-directed RNA polymerase, beta subunit/140 kD subunit
Contig10101_gene3	AACY01020779.1.1113	327	0.823	225	0.1458	0.2398	1.6443	0.241	0.147	COG0442	J	Prolyl-tRNA synthetase
Contig10011_gene2	AACY01024308.1.672	326	0.868	189	0.0695	0.072	1.0354	0.452	0.3	COG0074	C	Succinyl-CoA synthetase, alpha subunit
XZS8356_y1_gene1	AACY01024390.1111.2379	262	0.836	175	0.0033	0.2027	61.0931	0.423	0.153	COG0172	J	Seryl-tRNA synthetase
Contig38779_gene1	AACY01027666.284.1342	535	0.823	350	0.0872	0.2318	2.658	0.321	0.116	COG1082	G	Sugar phosphate isomerases/epimerases
XZS75366_y1_gene1	AACY01027808.1.1060	199	0.905	115	0.2361	0.891	3.7743	0.378	0.319	COG0556	L	Helicase subunit of the DNA excision repair complex
XZS44533_b1_gene1	AACY01030628.1.480	206	0.804	157	0.1236	0.2506	2.0275	0.375	0.111	COG2148	M	Sugar transferases involved in lipopolysaccharide synthesis
XZS81983_b1_gene1	AACY01030631.2352.3602	382	0.833	268	0.0869	0.1729	1.9904	0.305	0.166	COG0192	H	S-adenosylmethionine synthetase
XZS4114_g1_gene1	AACY01032521.141.1386	325	0.873	212	0.0028	0.1821	64.5521	0.465	0.212	COG0532	J	Translation initiation factor 2 (IF-2; GTPase)
Contig30022_gene2	AACY01033809.418.843	150	0.839	111	0.1284	0.2096	1.6325	0.427	0.263	COG0355	C	F0F1-type ATP synthase, epsilon subunit (mitochondrial delta subunit)
XZS98858_x1_gene1	AACY01033883.2043.3266	290	0.833	208	0.1118	0.2684	2.4002	0.376	0.223	COG1104	E	Cysteine sulfinate desulfinase/cysteine desulfurase and related enzymes
Contig3448_gene1	AACY01034766.811.1865	149	0.818	109	0.4423	1.188	2.6861	0.369	0.45	COG0133	E	Tryptophan synthase beta chain
XZS11173_g1_gene1	AACY01035988.1337.2224	181	0.815	118	0.0335	0.3211	9.5934	0.438	0.238	COG0320	H	Lipoate synthase
Contig34613_gene2	AACY01036435.1099.1518	195	0.893	121	0.0701	0.1637	2.3333	0.227	0.123	COG0197	J	Ribosomal protein L16/L10E
XZS76718_y1_gene2	AACY01037103.314.1675	297	0.804	218	0.0679	0.3025	4.4572	0.478	0.183	COG0031	E	Cysteine synthase
XZS81702_b1_gene1	AACY01037134.5.868	419	0.898	254	0.0765	0.1433	1.8729	0.194	0.153	COG1032	C	Fe-S oxidoreductase
Contig11542_gene1	AACY01037575.773.2461	563	0.838	370	0.0879	0.1482	1.6851	0.169	0.168	COG0539	J	Ribosomal protein S1
XZS52717_g1_gene1	AACY01037632.5566.7014	280	0.838	196	0.1131	0.1707	1.5096	0.153	0.117	COG1690	S	Uncharacterized conserved protein
Contig41711_gene2	AACY01041870.892.2367	530	0.824	386	0.0089	0.2322	26.1431	0.307	0.166	COG0516	F	IMP dehydrogenase/GMP reductase
Contig41237_gene2	AACY01044193.604.990	166	0.805	127	0.0042	0.2681	63.2929	0.452	0.218	COG0103	J	Ribosomal protein S9
XZS87833_x1_gene1	AACY01044402.3879.4544	181	0.844	127	0.0315	0.2614	8.3061	0.313	0.173	COG0336	J	tRNA-(guanine-N1)-methyltransferase
Contig35761_gene1	AACY01044405.1505.3439	445	0.843	292	0.0027	0.1756	65.2549	0.384	0.192	COG0187	L	Type IIA topoisomerase (DNA gyrase/topo II, topoisomerase IV), B subunit
Contig12217_gene3	AACY01045340.216.1142	320	0.849	204	0.0797	0.1812	2.2743	0.42	0.408	COG2801	L	Transposase and inactivated derivatives
XZS115473_b1_gene1	AACY01045865.1.1069	377	0.824	243	0.0184	1.1894	64.7644	0.368	0.414	COG2902	E	NAD-specific glutamate dehydrogenase
XZS32040_g1_gene1	AACY01048855.1.1332	442	0.825	291	0.0071	0.2161	30.6502	0.342	0.228	COG0365	I	Acyl-coenzyme A synthetases/AMP-(fatty) acid ligases
XZS47648_x1_gene1	AACY01049383.2.1561	342	0.802	272	0.0062	0.3067	49.871	0.396	0.182	COG1185	J	Polyribonucleotide nucleotidyltransferase (polynucleotide phosphorylase)
Contig15032_gene1	AACY01054759.2311.4113	636	0.84	442	0.0956	0.2592	2.7107	0.366	0.143	COG0843	C	Heme/copper-type cytochrome/quinol oxidases, subunit 1
XZS75508_x1_gene1	AACY01055599.209.1063	254	0.836	170	0.0203	0.2036	10.0266	0.406	0.348	COG0517	R	FOG: CBS domain
XZS93413_g1_gene1	AACY01056503.4928.5950	345	0.84	224	0.0567	0.2513	4.4342	0.427	0.209	COG1013	C	Pyruvate:ferredoxin oxidoreductase and related 2-oxoacid:ferredoxin oxidoreductases, beta subunit
Contig37969_gene1	AACY01060958.1.1368	375	0.891	218	0.0354	0.1377	3.8872	0.391	0.159	COG5557	C	Polysulphide reductase
XZS31331_x1_gene3	AACY01061547.1.891	165	0.843	101	0.0483	0.1865	3.8642	0.357	0.124	COG0750	M	Predicted membrane-associated Zn-dependent proteases 1
XZS1417_b1_gene1	AACY01063824.2095.3477	309	0.892	193	0.0762	0.1213	1.5903	0.266	0.192	COG1156	C	Archaeal/vacuolar-type H+-ATPase subunit B
XZS98967_y1_gene1	AACY01065337.690.2576	200	0.824	141	0.0882	0.2548	2.8894	0.445	0.121	COG0443	O	Molecular chaperone
Contig33105_gene1	AACY01066177.877.1893	302	0.819	198	0.0036	0.2298	63.4255	0.422	0.412	COG0451	G	Nucleoside-diphosphate-sugar epimerases
XZS91005_y1_gene1	AACY01067636.166.1626	370	0.807	279	0.0048	0.2995	62.1615	0.424	0.159	COG1239	H	Mg-chelatase subunit ChlI
Contig41835_gene1	AACY01069361.1.1296	570	0.841	408	0.0215	1.2835	59.7226	0.315	0.441	COG0419	L	ATPase involved in DNA repair
Contig12751_gene1	AACY01071205.540.2618	511	0.831	361	0.0991	0.2755	2.781	0.289	0.196	COG0188	L	Type IIA topoisomerase (DNA gyrase/topo II, topoisomerase IV), A subunit
Contig32762_gene2	AACY01073144.1448.1957	242	0.848	164	0.1784	0.248	1.3904	0.287	0.183	COG1675	K	Transcription initiation factor IIE, alpha subunit
XZS82428_b1_gene1	AACY01073497.274.1032	210	0.895	123	0.0026	0.1567	59.7608	0.344	0.111	COG0247	C	Fe-S oxidoreductase
XZS46697_b1_gene2	AACY01075484.5096.6313	193	0.821	150	0.07	0.2941	4.1984	0.469	0.138	COG0304	I	3-oxoacyl-(acyl-carrier-protein) synthase
Contig4482_gene1	AACY01076453.863.3343	471	0.921	276	0.0048	0.1386	28.6308	0.411	0.169	COG0209	F	Ribonucleotide reductase, alpha subunit
XZS85421_b1_gene1	AACY01077109.1625.2331	179	0.894	112	0.003	0.1846	61.3844	0.343	0.14	COG0458	E	Carbamoylphosphate synthase large subunit (split gene in MJ)
XZS86227_g2_gene1	AACY01078995.1348.1869	168	0.81	115	0.1136	0.1881	1.6549	0.31	0.145	COG1795	S	Uncharacterized conserved protein
XZS71431_b1_gene1	AACY01079743.1.923	355	0.834	264	0.0081	0.2701	33.4647	0.242	0.303	COG0178	L	Excinuclease ATPase subunit
XZS89458_y1_gene1	AACY01080361.2063.4417	144	0.802	105	0.11	0.3276	2.9789	0.415	0.195	COG1506	E	Dipeptidyl aminopeptidases/acylaminoacyl-peptidases
Contig6001_gene1	AACY01085993.373.2169	420	0.851	286	0.0027	0.1707	64.3686	0.407	0.224	COG0481	M	Membrane GTPase LepA
XZS81623_g1_gene2	AACY01086238.917.1249	160	0.822	106	0.0708	0.2084	2.9424	0.35	0.175	COG0599	S	Uncharacterized homolog of gamma-carboxymuconolactone decarboxylase subunit
XZS26160_y1_gene1	AACY01086262.45.1163	380	0.909	230	0.0246	0.0639	2.6	0.177	0.162	COG0464	O	ATPases of the AAA+ class
XZS77584_y1_gene1	AACY01086486.1.1206	431	0.837	296	0.3095	1.648	5.324	0.286	0.444	COG1049	C	Aconitase B
Contig10583_gene1	AACY01087233.665.1990	414	0.857	264	0.0041	0.1235	30.4764	0.353	0.214	COG0499	H	S-adenosylhomocysteine hydrolase
XZS92945_g2_gene1	AACY01089941.194.1135	348	0.827	271	0.0242	0.2911	12.028	0.316	0.149	COG0462	E	Phosphoribosylpyrophosphate synthetase
Contig28957_gene1	AACY01090213.5211.8060	434	0.829	313	0.0977	0.2463	2.5218	0.378	0.19	COG0151	F	Phosphoribosylamine-glycine ligase
XZS3921_b1_gene1	AACY01090214.3046.4362	285	0.821	194	0.0027	0.1768	64.756	0.412	0.133	COG0046	F	Phosphoribosylformylglycinamidine (FGAM) synthase, synthetase domain
XZS51284_y1_gene1	AACY01091430.531.1504	368	0.854	252	0.0239	1.4356	60.1296	0.406	0.46	COG0439	I	Biotin carboxylase
XZS90149_y1_gene1	AACY01095932.35.649	211	0.832	154	0.0299	0.2973	9.9365	0.303	0.206	COG0621	J	2-methylthioadenine synthetase
XZS17791_g2_gene1	AACY01096179.1.2852	347	0.809	245	0.0139	0.194	13.9929	0.365	0.183	COG0027	F	Formate-dependent phosphoribosylglycinamide formyltransferase (GAR transformylase)
Contig13810_gene1	AACY01098183.1422.3170	175	0.825	125	0.1243	0.2657	2.1375	0.288	0.177	COG0067	E	Glutamate synthase domain 1
XZS22830_g2_gene1	AACY01098649.886.1617	199	0.972	108	0.0345	0.0663	1.9198	0.164	0.158	COG0542	O	ATPases with chaperone activity, ATP-binding subunit
Contig37763_gene1	AACY01098694.2479.3075	239	0.876	144	0.0032	0.1448	45.0907	0.433	0.19	COG0066	E	3-isopropylmalate dehydratase small subunit
XZS74137_b1_gene1	AACY01098694.3035.4594	436	0.812	313	0.0039	0.2434	62.0379	0.356	0.137	COG0119	E	Isopropylmalate/homocitrate/citramalate synthases
XZS78900_b1_gene2	AACY01099290.482.1396	175	0.911	111	0.0021	0.1398	65.18	0.33	0.345	COG0548	E	Acetylglutamate kinase
XZS94222_g1_gene1	AACY01101113.1.1270	405	0.859	265	0.0025	0.166	67.2868	0.303	0.172	COG0086	K	DNA-directed RNA polymerase, beta subunit/160 kD subunit
Contig31359_gene1	AACY01101174.476.1282	355	0.805	255	0.0578	0.2265	3.9147	0.282	0.235	COG0775	F	Nucleoside phosphorylase
Contig35869_gene1	AACY01102509.4460.5644	161	0.818	109	0.1019	0.2733	2.6819	0.363	0.128	COG0343	J	Queuine/archaeosine tRNA-ribosyltransferase
XZS101873_g1_gene1	AACY01102925.1.1174	406	0.81	294	0.5073	1.6998	3.3505	0.342	0.364	COG1098	J	Predicted RNA binding protein (contains ribosomal protein S1 domain)
Contig18576_gene1	AACY01103728.98.1414	321	0.821	234	0.0041	0.2434	58.751	0.471	0.232	COG0621	J	2-methylthioadenine synthetase
XZS90584_b1_gene1	AACY01104151.9.833	340	0.853	237	0.0085	0.2094	24.6208	0.272	0.176	COG0183	I	Acetyl-CoA acetyltransferase
XZS64126_y1_gene1	AACY01104359.1.1447	410	0.862	260	0.0175	1.0552	60.441	0.365	0.4	COG0458	E	Carbamoylphosphate synthase large subunit (split gene in MJ)
Contig36837_gene1	AACY01104804.202.2284	588	0.817	446	0.0044	0.2704	61.3198	0.421	0.429	COG0542	O	ATPases with chaperone activity, ATP-binding subunit
XZS25221_y1_gene1	AACY01105483.227.1175	229	0.841	163	0.3556	1.2687	3.5674	0.265	0.383	COG0114	C	Fumarase
Contig29598_gene1	AACY01107379.1.1477	425	0.846	304	0.0657	0.2172	3.3069	0.294	0.141	COG1674	D	DNA segregation ATPase FtsK/SpoIIIE and related proteins
XZS38281_g1_gene1	AACY01108917.446.1483	475	0.878	293	0.0094	0.1794	19.1796	0.356	0.12	COG0059	E	Ketol-acid reductoisomerase
XZS78093_b1_gene1	AACY01109598.229.1651	391	0.803	299	0.1372	0.2492	1.8159	0.339	0.073	COG0443	O	Molecular chaperone
XZS75404_y1_gene1	AACY01109620.2308.3182	215	0.868	143	0.0733	0.1843	2.5141	0.248	0.186	COG0358	L	DNA primase (bacterial type)
Contig21562_gene1	AACY01111871.2089.3720	364	0.825	262	0.0728	0.1714	2.3535	0.312	0.117	COG0459	O	Chaperonin GroEL (HSP60 family)
XZS46251_b1_gene1	AACY01115596.1.1219	447	0.831	312	0.3756	1.3576	3.6148	0.441	0.436	COG0178	L	Excinuclease ATPase subunit
Contig20672_gene1	AACY01117101.1.1043	449	0.849	302	0.0871	0.232	2.6631	0.272	0.24	COG0445	D	NAD/FAD-utilizing enzyme apparently involved in cell division
Contig14940_gene1	AACY01119543.1.708	170	0.832	118	0.114	0.2496	2.1899	0.371	0.176	COG3958	G	Transketolase, C-terminal subunit
Contig26049_gene1	AACY01119723.105.968	356	0.808	279	0.0524	0.2268	4.3259	0.361	0.153	COG0568	K	DNA-directed RNA polymerase, sigma subunit (sigma70/sigma32)
Contig41921_gene1	AACY01120922.56.652	208	0.87	137	0.0438	0.2055	4.6942	0.303	0.297	COG1249	C	Pyruvate/2-oxoglutarate dehydrogenase complex, dihydrolipoamide dehydrogenase (E3) component, and related enzymes
Contig8137_gene1	AACY01140918.102.1003	392	0.816	266	0.4529	2.1336	4.7108	0.259	0.436	COG1249	C	Pyruvate/2-oxoglutarate dehydrogenase complex, dihydrolipoamide dehydrogenase (E3) component, and related enzymes
Contig20255_gene1	AACY01142245.1.909	336	0.813	240	0.0962	0.2419	2.5139	0.349	0.129	COG0624	E	Acetylornithine deacetylase/Succinyl-diaminopimelate desuccinylase and related deacylases
XZS85528_b1_gene1	AACY01145671.1.726	365	0.851	240	0.38	1.0791	2.8394	0.388	0.409	COG0399	M	Predicted pyridoxal phosphate-dependent enzyme apparently involved in regulation of cell wall biogenesis
XZS69878_b1_gene1	AACY01147216.279.1020	244	0.833	166	0.1492	0.2779	1.8626	0.364	0.151	COG0525	J	Valyl-tRNA synthetase
XZS22444_b2_gene1	AACY01149300.1.862	338	0.836	237	0.3069	1.2829	4.1801	0.324	0.37	COG0443	O	Molecular chaperone
Contig33832_gene1	AACY01151880.6.993	296	0.842	233	0.106	1.1722	11.0634	0.443	0.279	COG0188	L	Type IIA topoisomerase (DNA gyrase/topo II, topoisomerase IV), A subunit
XZS27483_x1_gene1	AACY01152698.314.897	308	0.926	188	0.2689	1.119	4.1619	0.189	0.471	COG1077	D	Actin-like ATPase involved in cell morphogenesis
Contig31203_gene2	AACY01154640.1.692	234	0.842	164	0.0966	0.2595	2.6861	0.323	0.321	COG1830	G	DhnA-type fructose-1,6-bisphosphate aldolase and related enzymes
XZS53373_x1_gene2	AACY01314827.284.916	268	0.852	175	0.0882	0.2383	2.7004	0.313	0.201	COG0034	F	Glutamine phosphoribosylpyrophosphate amidotransferase
Contig19698_gene1	AACY01341192.278.877	215	0.804	157	0.0745	0.2544	3.4139	0.375	0.206	COG0302	H	GTP cyclohydrolase I
Contig11043_gene1	AACY01351589.1.783	219	0.842	145	0.004	0.2378	59.5946	0.48	0.219	COG1505	E	Serine proteases of the peptidase family S9A
XZS57101_g1_gene1	AACY01362880.301.717	193	0.816	135	0.0077	0.2574	33.5884	0.461	0.17	COG1136	V	ABC-type antimicrobial peptide transport system, ATPase component
XZS40745_b1_gene1	AACY01363634.1.337	153	0.813	106	0.1347	0.7984	5.9275	0.467	0.341	na	na	na
Contig12410_gene2	AACY01365252.75.828	179	0.827	126	0.4488	0.9184	2.0462	0.303	0.356	COG0007	H	Uroporphyrinogen-III methylase
Contig32578_gene1	AACY01368287.1.415	174	0.831	117	0.0243	1.1712	48.1232	0.364	0.326	NOG14186	na	non supervised orthologous group
XZS25253_x1_gene1	AACY01370450.210.695	170	0.82	121	0.1524	0.3036	1.992	0.31	0.159	COG0328	L	Ribonuclease HI
XZS91871_b1_gene2	AACY01376676.76.864	258	0.811	174	0.007	0.1517	21.556	0.391	0.125	COG0074	C	Succinyl-CoA synthetase, alpha subunit
XZS37751_b1_gene1	AACY01389745.1.784	248	0.85	166	0.0081	0.206	25.2984	0.46	0.212	COG0042	J	tRNA-dihydrouridine synthase
Contig29927_gene1	AACY01391846.17.957	342	0.835	246	0.6141	1.4069	2.291	0.385	0.452	COG1217	T	Predicted membrane GTPase involved in stress response
Contig5215_gene1	AACY01394138.1.925	191	0.863	116	0.6078	1.5162	2.4945	0.298	0.425	COG1372	L	Intein/homing endonuclease
XZS79676_x1_gene1	AACY01400970.1.721	339	0.851	214	0.1813	1.3631	7.5191	0.374	0.37	COG0451	G	Nucleoside-diphosphate-sugar epimerases
Contig5102_gene2	AACY01410408.445.888	155	0.867	103	0.213	0.3632	1.7046	0.277	0.193	COG0629	L	Single-stranded DNA-binding protein
Contig10394_gene1	AACY01411442.550.910	200	0.906	116	0.0205	1.2107	59.1148	0.361	0.404	COG0057	G	Glyceraldehyde-3-phosphate dehydrogenase/erythrose-4-phosphate dehydrogenase
Contig30164_gene2	AACY01426561.391.789	189	0.836	133	0.0854	0.1826	2.1379	0.273	0.163	na	na	na
Contig37129_gene1	AACY01438029.22.705	287	0.803	207	0.1064	0.1918	1.8019	0.206	0.118	COG1788	I	Acyl CoA:acetate/3-ketoacid CoA transferase, alpha subunit
Contig22053_gene1	AACY01441081.1.329	172	0.898	107	0.3638	1.1068	3.0425	0.323	0.411	COG0623	I	Enoyl-[acyl-carrier-protein] reductase (NADH)
XZS68887_g1_gene1	AACY01444123.241.630	182	0.835	126	0.1217	0.2569	2.1109	0.256	0.153	COG0537	R	Diadenosine tetraphosphate (Ap4A) hydrolase and other HIT family hydrolases
XZS83794_b1_gene1	AACY01447948.1.741	310	0.815	221	0.1497	0.2438	1.6281	0.258	0.148	COG0182	J	Predicted translation initiation factor 2B subunit, eIF-2B alpha/beta/delta family
XZS60615_g1_gene2	AACY01449746.282.857	194	0.801	155	0.0788	0.3052	3.8733	0.477	0.19	COG0210	L	Superfamily I DNA and RNA helicases
XZS37751_g1_gene1	AACY01464222.1.954	380	0.82	282	0.1389	0.2622	1.8873	0.327	0.168	COG0334	E	Glutamate dehydrogenase/leucine dehydrogenase
XZS40551_g1_gene1	AACY01465598.1.892	181	0.803	131	0.5377	0.9169	1.7052	0.271	0.363	COG0436	E	Aspartate/tyrosine/aromatic aminotransferase
Contig7572_gene1	AACY01468045.1.888	202	0.881	133	0.018	1.0224	56.8307	0.477	0.357	COG0201	U	Preprotein translocase subunit SecY
Contig8030_gene1	AACY01470124.88.821	307	0.803	242	0.018	0.9132	50.8619	0.319	0.425	COG0280	C	Phosphotransacetylase
XZS75137_g1_gene1	AACY01474539.1.812	333	0.822	246	0.0476	0.2874	6.0319	0.314	0.182	COG1066	O	Predicted ATP-dependent serine protease
Contig30415_gene3	AACY01480636.94.612	292	0.871	169	0.0719	0.1325	1.8417	0.271	0.215	Q8PAD0	na	null
XZS63889_y1_gene1	AACY01486357.1.920	388	0.871	248	0.0488	0.2152	4.4134	0.357	0.202	COG0606	O	Predicted ATPase with chaperone activity
XZS85867_g1_gene1	AACY01489105.1.833	140	0.802	104	0.0755	1.1377	15.065	0.435	0.399	COG2801	L	Transposase and inactivated derivatives
Contig5800_gene1	AACY01489528.168.587	224	0.901	130	0.0025	0.1573	62.1467	0.368	0.333	COG0251	J	Putative translation initiation inhibitor, yjgF family
Contig8791_gene1	AACY01490013.1.875	449	0.883	264	0.0152	0.9003	59.4199	0.301	0.41	COG1703	E	Putative periplasmic protein kinase ArgK and related GTPases of G3E family
Contig17347_gene2	AACY01493288.463.879	195	0.835	138	0.0061	0.2187	35.693	0.347	0.288	COG0183	I	Acetyl-CoA acetyltransferase
XZS78235_b1_gene1	AACY01493338.1.897	254	0.835	181	0.0742	0.2134	2.8759	0.323	0.182	COG0330	O	Membrane protease subunits, stomatin/prohibitin homologs
Contig35016_gene1	AACY01493477.1.830	380	0.875	247	0.5753	1.7643	3.0665	0.188	0.338	COG0556	L	Helicase subunit of the DNA excision repair complex
XZS78190_g1_gene3	AACY01497633.185.562	159	0.809	114	0.0031	0.1983	63.7438	0.33	0.18	COG0099	J	Ribosomal protein S13
Contig42470_gene2	AACY01498631.1.444	206	0.834	144	0.1419	0.2378	1.6754	0.34	0.176	COG0620	E	Methionine synthase II (cobalamin-independent)
Contig4223_gene1	AACY01499267.1.905	346	0.818	246	0.0925	0.2112	2.284	0.324	0.206	COG0653	U	Preprotein translocase subunit SecA (ATPase, RNA helicase)
XZS13935_g1_gene1	AACY01502124.288.791	181	0.812	137	0.0329	0.1798	5.4706	0.47	0.15	COG0092	J	Ribosomal protein S3
Contig5991_gene1	AACY01502798.412.807	176	0.811	130	0.0908	0.2632	2.8984	0.313	0.258	COG0346	E	Lactoylglutathione lyase and related lyases
XZS46142_g1_gene1	AACY01510853.1.708	295	0.807	217	0.0481	0.2592	5.3841	0.327	0.405	COG0542	O	ATPases with chaperone activity, ATP-binding subunit
XZS85640_b1_gene2	AACY01515400.222.869	216	0.815	150	0.104	0.2713	2.6085	0.307	0.115	COG0505	E	Carbamoylphosphate synthase small subunit
Contig7253_gene1	AACY01518311.1.459	211	0.832	148	0.0035	0.2093	59.6305	0.361	0.333	COG1136	V	ABC-type antimicrobial peptide transport system, ATPase component
Contig29723_gene1	AACY01518882.175.710	231	0.806	164	0.0145	0.9004	62.0873	0.463	0.474	COG2265	J	SAM-dependent methyltransferases related to tRNA (uracil-5-)-methyltransferase
Contig18281_gene2	AACY01519588.5.364	157	0.832	118	0.0061	0.2374	38.9743	0.383	0.191	COG0784	T	FOG: CheY-like receiver
Contig4979_gene1	AACY01524843.1.894	271	0.833	191	0.0724	1.3074	18.0633	0.351	0.354	COG0042	J	tRNA-dihydrouridine synthase
Contig14397_gene1	AACY01525630.62.818	246	0.896	153	0.057	1.3578	23.8233	0.32	0.408	COG0274	F	Deoxyribose-phosphate aldolase
Contig11523_gene2	AACY01526961.21.407	133	0.808	103	0.0697	0.2863	4.1073	0.476	0.213	COG0531	E	Amino acid transporters
XZS113145_g1_gene1	AACY01529878.49.823	249	0.853	162	0.0058	0.2198	37.8392	0.409	0.122	COG0066	E	3-isopropylmalate dehydratase small subunit
XZS100434_b2_gene2	AACY01530591.269.778	150	0.825	102	0.0175	0.2334	13.3458	0.41	0.182	COG0126	G	3-phosphoglycerate kinase
Contig39172_gene2	AACY01531008.398.814	164	0.854	129	0.209	0.3393	1.6232	0.221	0.105	na	na	na
XZS65862_y1_gene1	AACY01532976.110.928	278	0.838	188	0.04	0.1993	4.9859	0.412	0.212	COG4799	I	Acetyl-CoA carboxylase, carboxyltransferase component (subunits alpha and beta)
Contig11433_gene1	AACY01541050.49.810	293	0.872	187	0.016	0.2103	13.1384	0.44	0.195	COG0179	Q	2-keto-4-pentenoate hydratase/2-oxohepta-3-ene-1,7-dioic acid hydratase (catechol pathway)
XZS71031_g1_gene1	AACY01543362.93.886	384	0.9	228	0.0275	1.5802	57.4495	0.348	0.456	COG1012	C	NAD-dependent aldehyde dehydrogenases
Contig37827_gene1	AACY01545171.1.532	147	0.821	111	0.177	0.2761	1.5601	0.348	0.302	COG0039	C	Malate/lactate dehydrogenases
XZS63601_y1_gene2	AACY01546504.1.709	156	0.809	114	0.4643	1.1816	2.5446	0.357	0.281	COG0677	M	UDP-N-acetyl-D-mannosaminuronate dehydrogenase
Contig37331_gene3	AACY01550548.1.781	239	0.846	155	0.1019	0.2112	2.073	0.323	0.191	COG1473	R	Metal-dependent amidase/aminoacylase/carboxypeptidase
Contig31617_gene1	AACY01556978.1.343	164	0.868	105	1.758	2.9354	1.6697	0.288	0.396	COG0080	J	Ribosomal protein L11
XZS30091_x1_gene1	AACY01556984.1.816	253	0.808	192	0.3341	1.3998	4.1894	0.44	0.362	COG0449	M	Glucosamine 6-phosphate synthetase, contains amidotransferase and phosphosugar isomerase domains
Contig28060_gene3	AACY01559453.163.618	163	0.814	117	0.0039	0.2381	61.1876	0.333	0.133	COG0037	D	Predicted ATPase of the PP-loop superfamily implicated in cell cycle control
XZS31679_y1_gene1	AACY01564053.1.909	390	0.823	270	0.0037	0.2198	59.8611	0.31	0.344	COG0404	E	Glycine cleavage system T protein (aminomethyltransferase)
XZS51753_y1_gene1	AACY01572440.1.806	198	0.803	136	0.5015	1.1619	2.3168	0.399	0.338	COG0535	R	Predicted Fe-S oxidoreductases
XZS96945_g1_gene1	AACY01576682.1.837	468	0.924	275	0.0646	1.036	16.0433	0.315	0.444	COG0593	L	ATPase involved in DNA replication initiation
XZS28259_b1_gene1	AACY01577097.9.332	141	0.816	102	0.1623	0.265	1.6323	0.24	0.135	COG0498	E	Threonine synthase
Contig38952_gene2	AACY01577310.62.920	194	0.831	117	0.2956	0.8315	2.8128	0.217	0.353	na	na	na
XZS115822_g1_gene1	AACY01578266.1.602	159	0.874	102	0.0031	0.1855	60.5611	0.287	0.188	COG0249	L	Mismatch repair ATPase (MutS family)
XZS20218_g2_gene1	AACY01580402.1.1005	279	0.871	185	0.0161	0.9624	59.9604	0.375	0.456	COG0766	M	UDP-N-acetylglucosamine enolpyruvyl transferase
XZS8106_x1_gene1	AACY01581305.86.871	233	0.802	176	0.0102	0.2237	21.8527	0.392	0.344	COG1960	I	Acyl-CoA dehydrogenases
Contig28351_gene1	AACY01585341.1.876	185	0.831	141	0.2001	1.5698	7.8453	0.462	0.454	COG0389	L	Nucleotidyltransferase/DNA polymerase involved in DNA repair
Contig26722_gene1	AACY01589462.171.773	273	0.812	191	0.0036	0.211	59.3798	0.42	0.254	COG1435	F	Thymidine kinase
Contig5697_gene2	AACY01590544.431.790	164	0.815	118	0.0822	0.2553	3.1047	0.467	0.157	COG4898	S	Uncharacterized protein conserved in bacteria
Contig24655_gene1	AACY01593090.404.819	197	0.818	136	0.3473	1.5812	4.5526	0.388	0.204	COG1004	M	Predicted UDP-glucose 6-dehydrogenase
Contig30964_gene1	AACY01595604.482.902	189	0.842	132	0.1351	0.9734	7.2051	0.435	0.298	COG0451	G	Nucleoside-diphosphate-sugar epimerases
XZS78114_g1_gene1	AACY01598607.1.848	348	0.844	236	0.0462	0.2069	4.4782	0.412	0.159	COG0209	F	Ribonucleotide reductase, alpha subunit
XZS44272_g1_gene1	AACY01601714.1.416	162	0.838	116	0.019	0.3059	16.1042	0.397	0.136	COG1807	M	4-amino-4-deoxy-L-arabinose transferase and related glycosyltransferases of PMT family
Contig20065_gene1	AACY01605580.9.854	273	0.809	208	0.0072	0.2775	38.6158	0.439	0.162	COG1012	C	NAD-dependent aldehyde dehydrogenases
Contig24655_gene1	AACY01605632.1.818	353	0.869	228	0.3473	1.5812	4.5526	0.388	0.368	COG1004	M	Predicted UDP-glucose 6-dehydrogenase
XZS23870_b2_gene1	AACY01608164.237.904	318	0.859	205	0.0027	0.1735	64.2354	0.34	0.193	COG0085	K	DNA-directed RNA polymerase, beta subunit/140 kD subunit
Contig13217_gene1	AACY01608448.1.854	212	0.817	168	0.02	1.3226	65.9758	0.29	0.474	COG0488	R	ATPase components of ABC transporters with duplicated ATPase domains
XZS43620_b1_gene1	AACY01609519.162.902	352	0.864	249	0.0982	0.193	1.9664	0.41	0.12	COG1530	J	Ribonucleases G and E
Contig13830_gene1	AACY01610090.1.907	392	0.85	259	0.3546	1.2937	3.6482	0.313	0.371	COG1071	C	Pyruvate/2-oxoglutarate dehydrogenase complex, dehydrogenase (E1) component, eukaryotic type, alpha subunit
XZS88137_g1_gene2	AACY01610791.229.900	256	0.807	186	0.0296	0.3184	10.7636	0.419	0.116	COG2171	E	Tetrahydrodipicolinate N-succinyltransferase
Contig23043_gene1	AACY01614020.1.434	189	0.812	132	0.3945	1.0201	2.5856	0.387	0.411	COG0172	J	Seryl-tRNA synthetase
Contig12527_gene1	AACY01614030.1.921	256	0.803	182	0.318	1.7427	5.4806	0.335	0.361	COG0436	E	Aspartate/tyrosine/aromatic aminotransferase
XZS63628_y1_gene1	AACY01614053.1.875	338	0.829	245	0.0896	0.2417	2.6966	0.382	0.168	COG0114	C	Fumarase
XZS116032_b1_gene1	AACY01614269.22.811	271	0.808	202	0.0572	2.8066	49.034	0.437	0.411	COG0331	I	(acyl-carrier-protein) S-malonyltransferase
Contig5252_gene1	AACY01616126.1.835	175	0.846	116	0.2273	1.5753	6.9298	0.326	0.339	COG0664	T	cAMP-binding proteins - catabolite gene activator and regulatory subunit of cAMP-dependent protein kinases
XZS6755_y1_gene2	AACY01617099.485.908	201	0.832	136	0.0308	1.6182	52.5586	0.295	0.313	COG1109	G	Phosphomannomutase
XZS17600_g3_gene1	AACY01627484.1.837	410	0.9	250	0.002	0.1261	64.5682	0.379	0.255	COG0050	J	GTPases - translation elongation factors
Contig3162_gene1	AACY01634976.1.815	327	0.839	216	0.0192	1.1641	60.6408	0.411	0.391	COG0423	J	Glycyl-tRNA synthetase (class II)
Contig25917_gene2	AACY01642576.291.815	159	0.81	125	0.0041	0.2384	57.7094	0.48	0.218	na	na	na
Contig805_gene1	AACY01651338.184.954	360	0.834	252	0.0075	0.1603	21.3487	0.359	0.125	COG0459	O	Chaperonin GroEL (HSP60 family)
XZS88014_b1_gene1	AACY01656978.1.730	271	0.848	177	0.004	0.2556	63.6216	0.289	0.131	COG1960	I	Acyl-CoA dehydrogenases
XZS68113_b1_gene1	AACY01663346.1.879	256	0.811	210	0.2158	1.5036	6.9659	0.367	0.442	COG0086	K	DNA-directed RNA polymerase, beta subunit/160 kD subunit
Contig8817_gene1	AACY01665500.1.687	339	0.816	211	0.0355	0.1881	5.2924	0.239	0.401	COG0174	E	Glutamine synthetase
XZS7509_x1_gene1	AACY01667630.1.414	183	0.855	123	0.0895	0.1781	1.9904	0.22	0.191	COG0649	C	NADH:ubiquinone oxidoreductase 49 kD subunit 7
Contig27488_gene1	AACY01682558.1.541	246	0.816	178	0.1105	0.2833	2.5638	0.374	0.182	COG3882	Q	Predicted enzyme involved in methoxymalonyl-ACP biosynthesis
Contig9147_gene2	AACY01685176.308.855	227	0.847	162	0.0036	0.2312	64.1963	0.369	0.469	COG1108	P	ABC-type Mn2+/Zn2+ transport systems, permease components
Contig17883_gene1	AACY01690474.1.871	245	0.801	174	0.3259	1.3002	3.9893	0.349	0.371	COG0823	U	Periplasmic component of the Tol biopolymer transport system
XZS78190_b1_gene1	AACY01703840.208.813	284	0.846	200	0.0259	0.2332	9.0212	0.383	0.142	COG0522	J	Ribosomal protein S4 and related proteins
Contig29959_gene1	AACY01715346.1.884	413	0.83	287	0.1995	1.1261	5.6458	0.362	0.318	COG0173	J	Aspartyl-tRNA synthetase
Contig21500_gene1	AACY01715566.15.906	275	0.833	185	0.0035	0.2165	61.1909	0.425	0.122	COG0028	E	Thiamine pyrophosphate-requiring enzymes [acetolactate synthase, pyruvate dehydrogenase (cytochrome), glyoxylate carboligase, phosphonopyruvate decarboxylase]
Contig40204_gene2	AACY01717246.63.891	307	0.904	186	0.4968	1.391	2.7996	0.296	0.376	COG1077	D	Actin-like ATPase involved in cell morphogenesis
XZS12121_g1_gene1	AACY01726877.1.899	196	0.865	125	0.0146	0.9342	63.8511	0.446	0.394	COG0443	O	Molecular chaperone
XZS97363_b1_gene2	AACY01734600.287.868	248	0.814	166	0.0035	0.2229	62.9032	0.433	0.42	COG1143	C	Formate hydrogenlyase subunit 6/NADH:ubiquinone oxidoreductase 23 kD subunit (chain I)
Contig40473_gene1	AACY01744278.17.838	310	0.842	214	0.0031	0.1988	65.026	0.268	0.312	COG0413	H	Ketopantoate hydroxymethyltransferase
Contig5968_gene1	AACY01749939.117.799	162	0.843	114	0.2232	0.903	4.0453	0.41	0.414	COG0749	L	DNA polymerase I - 3-5 exonuclease and polymerase domains
Contig10489_gene1	AACY01762429.190.741	193	0.816	151	0.1506	0.343	2.278	0.269	0.182	COG1607	I	Acyl-CoA hydrolase
XZS78611_b1_gene2	AACY01762521.38.772	349	0.871	239	0.0033	0.1935	58.6956	0.311	0.147	COG1137	R	ABC-type (unclassified) transport system, ATPase component
Contig16283_gene3	AACY01772129.1.768	206	0.921	113	0.0178	0.9869	55.4658	0.316	0.381	COG0085	K	DNA-directed RNA polymerase, beta subunit/140 kD subunit
XZS7756_x1_gene1	AACY01773313.1.908	272	0.833	179	0.017	1.0711	62.8482	0.31	0.431	COG0172	J	Seryl-tRNA synthetase
Contig4488_gene1	AACY01776513.1.725	202	0.917	119	0.0021	0.1298	62.2438	0.452	0.214	COG0208	F	Ribonucleotide reductase, beta subunit
Contig32484_gene1	AACY01782828.1.742	301	0.81	220	0.1894	1.1849	6.256	0.393	0.348	COG0820	R	Predicted Fe-S-cluster redox enzyme
Contig17668_gene1	AACY01803603.1.820	181	0.803	131	0.0121	0.7761	64.2792	0.398	0.385	COG0745	K	Response regulators consisting of a CheY-like receiver domain and a winged-helix DNA-binding domain
XZS78871_g1_gene1	AACY01805022.1.911	318	0.865	207	0.226	1.2376	5.4761	0.296	0.425	COG4096	V	Type I site-specific restriction-modification system, R (restriction) subunit and related helicases
