# Supplementary material for: A Molecular Study of Microbe Transfer between Distant Environments
Source: PLoS One. 2008 Jul 9;3(7):e2607. doi: 10.1371/journal.pone.0002607 (PMC2442867; doi:10.1371/journal.pone.0002607)
Supplement: Table S3 — ORF pairs belonging to category C. Sea: Sargasso ORF. Soil: Minnesota ORF. ID: protein identity. Pos: protein positive similarity. Length: Overlap length of overlapping sequence. GC_sea: GC3s% of Sargasso ORF. GC_soil: GC3s% of Minnesota ORF. Diff: GC3s% difference. KaKs: substitution ratio of synonymous to non-synonymous base. Ka: synonymous base substitution rate. Ks: non-synonymous substitution rate. COG: COG assignment. Func: COG functional category. Annotation: predicted function. (0.10 MB CSV) [file pone.0002607.s003.csv]

Soil	Sea	Bit	Sim	Length	kn/ks	kn	ks	gc_soil	gc_sea	COG	Category	Annotation
XZS88863_x1_gene1	AACY01029534.404.1615	308	0.813	208	0.1658	0.203	1.2246	0.908	0.168	COG0683	E	ABC-type branched-chain amino acid transport systems, periplasmic component
XZS50022_x1_gene1	AACY01553117.1.742	217	0.84	149	0.9407	1.394	1.4818	0.637	0.454	COG1217	T	Predicted membrane GTPase involved in stress response
XZS50407_x1_gene2	AACY01467019.300.770	186	0.885	112	0.0879	0.1307	1.4867	0.721	0.401	COG0360	J	Ribosomal protein S6
Contig23839_gene1	AACY01516007.20.776	204	0.827	149	0.8435	1.3097	1.5526	0.871	0.475	COG1706	N	Flagellar basal-body P-ring protein
Contig39621_gene1	AACY01079967.1512.2565	156	0.841	106	0.615	0.9598	1.5605	0.52	0.454	COG3808	C	Inorganic pyrophosphatase
XZS35232_g2_gene1	AACY01018386.3570.3888	158	0.857	104	0.1415	0.225	1.5909	0.634	0.437	AAS96900	na	null
Contig2813_gene1	AACY01396915.110.884	321	0.882	194	0.0866	0.1675	1.9353	0.726	0.462	COG0065	E	3-isopropylmalate dehydratase large subunit
XZS74693_b1_gene1	AACY01560864.267.913	333	0.861	215	0.0867	0.1724	1.9881	0.822	0.438	COG0653	U	Preprotein translocase subunit SecA (ATPase, RNA helicase)
Contig40955_gene1	AACY01302574.1.630	182	0.85	119	0.0831	0.1674	2.0145	0.613	0.42	COG0854	H	Pyridoxal phosphate biosynthesis protein
XZS19001_g2_gene1	AACY01402847.45.864	207	0.864	139	0.0855	0.1769	2.069	0.764	0.468	COG0459	O	Chaperonin GroEL (HSP60 family)
Contig29691_gene1	AACY01508939.1.862	223	0.82	166	0.7848	1.6348	2.0831	0.849	0.448	COG0469	G	Pyruvate kinase
XZS65856_x1_gene1	AACY01782678.18.836	286	0.84	193	0.0833	0.1741	2.0889	0.837	0.449	COG0532	J	Translation initiation factor 2 (IF-2; GTPase)
XZS84473_x1_gene1	AACY01678694.8.932	449	0.925	253	0.1123	0.2363	2.1048	0.89	0.476	COG3964	R	Predicted amidohydrolase
XZS93493_g1_gene1	AACY01426647.1.571	222	0.829	157	0.673	1.5658	2.3266	0.881	0.472	COG0840	N	Methyl-accepting chemotaxis protein
XZS28795_b1_gene1	AACY01417696.62.828	298	0.83	199	0.0829	0.1997	2.4073	0.91	0.406	COG2828	S	Uncharacterized protein conserved in bacteria
Contig9609_gene3	AACY01017924.501.1406	171	0.807	134	0.1209	0.2996	2.4777	0.784	0.448	COG0189	J	Glutathione synthase/Ribosomal protein S6 modification enzyme (glutaminyl transferase)
XZS57481_b1_gene2	AACY01695138.396.774	230	0.904	124	0.5027	1.2822	2.5507	0.805	0.464	COG1878	R	Predicted metal-dependent hydrolase
XZS68162_b1_gene1	AACY01106845.477.1284	339	0.873	219	9.3356	23.8877	2.5588	0.89	0.397	COG1960	I	Acyl-CoA dehydrogenases
XZS82452_g1_gene1	AACY01558355.56.691	315	0.849	211	0.0803	0.2082	2.5938	0.703	0.424	COG0205	G	6-phosphofructokinase
XZS99000_x1_gene1	AACY01595436.374.827	185	0.894	112	0.6039	1.6598	2.7482	0.951	0.405	COG0085	K	DNA-directed RNA polymerase, beta subunit/140 kD subunit
Contig30603_gene2	AACY01768583.86.871	193	0.821	131	0.0854	0.2353	2.7549	0.665	0.365	na	na	na
Contig41758_gene1	AACY01386313.1.676	300	0.817	205	0.0656	0.1821	2.776	0.926	0.48	COG0173	J	Aspartyl-tRNA synthetase
XZS98283_b1_gene1	AACY01537509.1.835	360	0.804	259	0.5353	1.5026	2.807	0.782	0.414	COG1012	C	NAD-dependent aldehyde dehydrogenases
Contig6067_gene1	AACY01039100.1.1902	817	0.814	589	0.0711	0.202	2.8396	0.922	0.395	COG0085	K	DNA-directed RNA polymerase, beta subunit/140 kD subunit
Contig10581_gene1	AACY01414735.432.865	218	0.825	136	0.0794	0.2278	2.8679	0.819	0.407	COG2993	C	Cbb3-type cytochrome oxidase, cytochrome c subunit
Contig34721_gene2	AACY01569814.1.863	257	0.863	159	0.4473	1.3108	2.9305	0.886	0.425	COG2015	Q	Alkyl sulfatase and related hydrolases
Contig3473_gene1	AACY01024044.1542.2756	278	0.848	170	0.0631	0.189	2.9943	0.63	0.41	COG4948	R	L-alanine-DL-glutamate epimerase and related enzymes of enolase superfamily
XZS45426_x1_gene1	AACY01507503.1.880	300	0.86	199	0.4395	1.3168	2.9964	0.923	0.424	COG0057	G	Glyceraldehyde-3-phosphate dehydrogenase/erythrose-4-phosphate dehydrogenase
XZS86853_y1_gene1	AACY01138046.344.919	239	0.805	158	0.0653	0.208	3.1848	0.487	0.276	COG0279	G	Phosphoheptose isomerase
XZS62856_x1_gene1	AACY01111907.1339.1846	205	0.867	141	3.1826	10.4078	3.2702	0.815	0.417	COG3696	P	Putative silver efflux pump
XZS38202_g1_gene1	AACY01026400.1.1235	350	0.814	230	0.062	0.2029	3.2752	0.815	0.387	COG0852	C	NADH:ubiquinone oxidoreductase 27 kD subunit
XZS80077_x1_gene1	AACY01508199.389.872	233	0.863	159	0.3901	1.2975	3.3257	0.938	0.405	COG0045	C	Succinyl-CoA synthetase, beta subunit
XZS73521_g4_gene1	AACY01569161.466.849	194	0.819	126	0.0599	0.2017	3.3695	0.809	0.425	COG3488	C	Predicted thiol oxidoreductase
XZS115596_g1_gene1	AACY01562976.1.504	167	0.821	116	0.0875	0.2968	3.3913	0.862	0.434	COG1053	C	Succinate dehydrogenase/fumarate reductase, flavoprotein subunit
XZS25340_y1_gene2	AACY01702556.194.647	218	0.803	146	0.3267	1.1167	3.4178	0.835	0.427	COG2080	C	Aerobic-type carbon monoxide dehydrogenase, small subunit CoxS/CutS homologs
XZS24918_y1_gene1	AACY01739485.1.939	167	0.839	111	0.3715	1.2758	3.4345	0.668	0.468	COG0674	C	Pyruvate:ferredoxin oxidoreductase and related 2-oxoacid:ferredoxin oxidoreductases, alpha subunit
XZS82666_b1_gene1	AACY01556356.1.405	194	0.829	122	0.0633	0.2223	3.513	0.735	0.44	NOG39242	na	non supervised orthologous group
Contig794_gene1	AACY01056374.455.2287	448	0.872	295	0.0535	0.1948	3.6396	0.897	0.387	COG0568	K	DNA-directed RNA polymerase, sigma subunit (sigma70/sigma32)
Contig20701_gene1	AACY01534226.1.583	209	0.842	145	0.0556	0.2066	3.7163	0.481	0.128	COG0331	I	(acyl-carrier-protein) S-malonyltransferase
Contig10099_gene1	AACY01543993.1.609	350	0.901	201	0.0318	0.1182	3.7225	0.873	0.472	COG4799	I	Acetyl-CoA carboxylase, carboxyltransferase component (subunits alpha and beta)
Contig33535_gene1	AACY01079968.1.910	303	0.892	193	0.0495	0.188	3.8002	0.53	0.315	COG3808	C	Inorganic pyrophosphatase
Contig41370_gene1	AACY01021470.4178.5587	604	0.866	381	0.0481	0.1833	3.8085	0.745	0.367	COG0174	E	Glutamine synthetase
Contig12340_gene1	AACY01701753.50.801	364	0.831	248	0.0462	0.1779	3.8534	0.941	0.442	COG1060	R	Thiamine biosynthesis enzyme ThiH and related uncharacterized enzymes
Contig37053_gene1	AACY01019189.685.1476	277	0.933	164	0.0293	0.1135	3.8767	0.881	0.451	COG1028	R	Dehydrogenases with different specificities (related to short-chain alcohol dehydrogenases)
Contig35933_gene2	AACY01592040.148.942	368	0.802	262	0.0605	0.241	3.9865	0.736	0.356	COG0365	I	Acyl-coenzyme A synthetases/AMP-(fatty) acid ligases
Contig1224_gene1	AACY01519638.1.890	404	0.833	287	0.3711	1.4933	4.0238	0.933	0.449	COG0248	P	Exopolyphosphatase
Contig21170_gene2	AACY01063454.362.877	235	0.838	166	0.0621	0.2513	4.0467	0.765	0.377	COG1905	C	NADH:ubiquinone oxidoreductase 24 kD subunit
XZS26025_y1_gene2	AACY01766110.1.531	215	0.83	158	0.0525	0.2127	4.0525	0.802	0.377	COG0568	K	DNA-directed RNA polymerase, sigma subunit (sigma70/sigma32)
XZS54824_x1_gene1	AACY01068905.3176.3682	231	0.854	150	0.0387	0.1573	4.0658	0.591	0.217	COG0057	G	Glyceraldehyde-3-phosphate dehydrogenase/erythrose-4-phosphate dehydrogenase
Contig41204_gene1	AACY01472087.1.755	378	0.87	250	0.2281	0.928	4.068	0.786	0.416	COG2183	K	Transcriptional accessory protein
XZS61308_g1_gene1	AACY01351471.240.741	246	0.847	162	0.2832	1.1925	4.2106	0.681	0.433	COG0019	E	Diaminopimelate decarboxylase
XZS71400_g1_gene1	AACY01561239.1.448	212	0.837	146	0.3126	1.319	4.22	0.774	0.439	COG1884	I	Methylmalonyl-CoA mutase, N-terminal domain/subunit
XZS34043_y1_gene1	AACY01466754.1.841	218	0.834	150	0.5052	2.1722	4.2997	0.871	0.451	COG0178	L	Excinuclease ATPase subunit
XZS10986_b1_gene1	AACY01492673.451.868	150	0.817	103	0.2269	0.9877	4.3541	0.604	0.367	COG1175	G	ABC-type sugar transport systems, permease components
XZS31466_x1_gene2	AACY01661034.1.652	166	0.807	118	0.2325	1.0189	4.3826	0.802	0.462	COG1028	R	Dehydrogenases with different specificities (related to short-chain alcohol dehydrogenases)
XZS39616_g1_gene1	AACY01104360.1.1038	355	0.859	233	0.0445	0.1959	4.4037	0.5	0.128	COG0567	C	2-oxoglutarate dehydrogenase complex, dehydrogenase (E1) component, and related enzymes
XZS15719_b1_gene1	AACY01768161.1.732	295	0.841	193	0.0357	0.1584	4.4337	0.801	0.22	COG1208	J	Nucleoside-diphosphate-sugar pyrophosphorylase involved in lipopolysaccharide biosynthesis/translation initiation factor 2B, gamma/epsilon subunits (eIF-2Bgamma/eIF-2Bepsilon)
Contig38623_gene1	AACY01020609.1.879	399	0.81	288	0.0429	0.1923	4.4785	0.652	0.233	COG4590	R	ABC-type uncharacterized transport system, permease component
Contig25422_gene1	AACY01068166.131.841	437	0.922	231	0.0162	0.0727	4.4982	0.906	0.447	NOG26595	na	non supervised orthologous group
Contig2294_gene1	AACY01018617.1.1048	397	0.838	277	0.3265	1.4779	4.5261	0.917	0.387	COG0045	C	Succinyl-CoA synthetase, beta subunit
XZS58425_b1_gene2	AACY01049953.1361.2605	193	0.828	133	0.058	0.2638	4.5475	0.899	0.265	COG1804	C	Predicted acyl-CoA transferases/carnitine dehydratase
Contig23308_gene3	AACY01557170.37.735	336	0.828	231	0.033	0.1528	4.6268	0.758	0.317	COG0462	E	Phosphoribosylpyrophosphate synthetase
XZS98641_g1_gene1	AACY01007562.479.1315	232	0.896	143	0.0361	0.1699	4.7115	0.93	0.415	COG0714	R	MoxR-like ATPases
Contig19408_gene1	AACY01080918.301.1056	161	0.86	106	0.0463	0.2201	4.7563	0.594	0.192	COG3622	G	Hydroxypyruvate isomerase
Contig27869_gene1	AACY01538117.370.754	190	0.878	122	0.0319	0.1525	4.78	0.769	0.388	COG1518	L	Uncharacterized protein predicted to be involved in DNA repair
Contig1846_gene1	AACY01296833.1.661	320	0.85	219	0.2735	1.3121	4.7971	0.851	0.391	COG1197	K	Transcription-repair coupling factor (superfamily II helicase)
Contig19840_gene1	AACY01549125.1.665	356	0.869	220	0.1837	0.8857	4.8214	0.682	0.438	COG0493	E	NADPH-dependent glutamate synthase beta chain and related oxidoreductases
Contig11819_gene1	AACY01047122.883.1342	202	0.865	125	0.0341	0.1656	4.858	0.622	0.389	COG0442	J	Prolyl-tRNA synthetase
XZS90543_g1_gene1	AACY01706786.1.377	150	0.812	116	0.1706	0.8574	5.0257	0.718	0.477	COG0480	J	Translation elongation factors (GTPases)
Contig8997_gene2	AACY01718265.272.610	176	0.912	101	0.0299	0.1557	5.2134	0.816	0.339	COG0278	O	Glutaredoxin-related protein
XZS82862_g1_gene1	AACY01056826.1.1546	453	0.841	314	0.2602	1.3578	5.2192	0.853	0.348	COG0574	G	Phosphoenolpyruvate synthase/pyruvate phosphate dikinase
XZS32167_b1_gene2	AACY01029554.175.963	319	0.803	238	0.0478	0.2535	5.3024	0.821	0.467	COG1137	R	ABC-type (unclassified) transport system, ATPase component
XZS40062_g1_gene2	AACY01654912.1.629	192	0.915	105	0.0223	0.1189	5.3313	0.769	0.4	COG0208	F	Ribonucleotide reductase, beta subunit
Contig15753_gene1	AACY01485046.1.898	310	0.888	196	0.1956	1.0507	5.3716	0.628	0.468	COG0606	O	Predicted ATPase with chaperone activity
Contig753_gene2	AACY01795953.1.501	186	0.917	107	0.0176	0.0951	5.4095	0.549	0.087	COG0085	K	DNA-directed RNA polymerase, beta subunit/140 kD subunit
XZS57110_g1_gene1	AACY01022510.5087.7003	518	0.808	352	0.0379	0.2081	5.4954	0.629	0.226	COG1053	C	Succinate dehydrogenase/fumarate reductase, flavoprotein subunit
XZS115385_b1_gene1	AACY01574960.1.931	338	0.851	221	0.2752	1.5188	5.5194	0.667	0.402	COG0013	J	Alanyl-tRNA synthetase
XZS30203_y1_gene1	AACY01437676.1.896	370	0.807	273	0.0439	0.2442	5.5583	0.617	0.439	COG2804	U	Type II secretory pathway, ATPase PulE/Tfp pilus assembly pathway, ATPase PilB
XZS68207_g1_gene1	AACY01094233.2020.2622	281	0.824	187	0.0273	0.156	5.7109	0.563	0.254	COG1005	C	NADH:ubiquinone oxidoreductase subunit 1 (chain H)
XZS79658_y1_gene1	AACY01555211.1.811	295	0.835	204	0.3848	2.2018	5.7215	0.898	0.382	COG1053	C	Succinate dehydrogenase/fumarate reductase, flavoprotein subunit
Contig37740_gene2	AACY01787488.1.931	243	0.906	148	0.29	1.662	5.7306	0.909	0.37	COG0459	O	Chaperonin GroEL (HSP60 family)
Contig42319_gene2	AACY01584896.1.466	212	0.832	148	0.1568	0.9058	5.7765	0.911	0.328	COG1086	G	Predicted nucleoside-diphosphate sugar epimerases
XZS100155_g1_gene1	AACY01722846.1.893	226	0.839	146	0.2084	1.209	5.8013	0.799	0.381	COG0823	U	Periplasmic component of the Tol biopolymer transport system
Contig24038_gene3	AACY01525629.1.811	171	0.808	129	0.2096	1.2375	5.9037	0.86	0.347	COG2895	P	GTPases - Sulfate adenylate transferase subunit 1
XZS19461_b3_gene1	AACY01049148.1797.2318	208	0.805	153	0.0416	0.2461	5.909	0.71	0.389	COG0456	R	Acetyltransferases
Contig1474_gene1	AACY01651690.1.859	415	0.822	275	0.2823	1.6683	5.9106	0.884	0.431	COG0005	F	Purine nucleoside phosphorylase
Contig24695_gene1	AACY01321183.507.847	145	0.81	112	0.0476	0.2873	6.0364	0.521	0.333	Q89TR0	na	null
XZS77639_x1_gene1	AACY01148683.16.1067	194	0.889	116	0.0452	0.2746	6.0717	0.663	0.198	COG0112	E	Glycine/serine hydroxymethyltransferase
XZS49255_g1_gene2	AACY01094074.356.1079	246	0.822	173	0.233	1.4245	6.1149	0.628	0.374	COG1282	C	NAD/NADP transhydrogenase beta subunit
XZS101169_b1_gene1	AACY01368774.1.608	177	0.812	116	0.2651	1.6608	6.2645	0.83	0.45	COG0006	E	Xaa-Pro aminopeptidase
XZS29401_x1_gene1	AACY01103007.40.1881	180	0.852	121	0.0301	0.1893	6.2899	0.918	0.48	COG1132	V	ABC-type multidrug transport system, ATPase and permease components
Contig23709_gene1	AACY01525664.1.354	190	0.911	111	0.1719	1.094	6.3651	0.822	0.41	COG0119	E	Isopropylmalate/homocitrate/citramalate synthases
Contig25441_gene1	AACY01067831.637.1833	408	0.844	242	0.027	0.1722	6.3896	0.723	0.193	COG0673	R	Predicted dehydrogenases and related proteins
Contig13625_gene2	AACY01094233.1521.1994	237	0.852	152	0.0256	0.1687	6.6015	0.51	0.233	COG1143	C	Formate hydrogenlyase subunit 6/NADH:ubiquinone oxidoreductase 23 kD subunit (chain I)
Contig11137_gene1	AACY01707511.157.824	322	0.88	199	0.0211	0.1419	6.714	0.576	0.164	COG3958	G	Transketolase, C-terminal subunit
XZS85420_g1_gene1	AACY01068353.1.761	198	0.811	142	0.1802	1.211	6.7188	0.696	0.394	COG0395	G	ABC-type sugar transport system, permease component
Contig23845_gene1	AACY01031700.435.1208	317	0.814	209	0.0313	0.2138	6.8282	0.881	0.321	na	na	na
Contig16433_gene3	AACY01568179.1.744	185	0.894	112	0.0233	0.161	6.923	0.897	0.367	COG0624	E	Acetylornithine deacetylase/Succinyl-diaminopimelate desuccinylase and related deacylases
Contig24722_gene1	AACY01044998.20.1628	437	0.831	312	0.164	1.1428	6.9697	0.899	0.389	COG1674	D	DNA segregation ATPase FtsK/SpoIIIE and related proteins
Contig1117_gene1	AACY01151569.1.899	498	0.839	298	0.0179	0.1264	7.0797	0.926	0.312	COG0843	C	Heme/copper-type cytochrome/quinol oxidases, subunit 1
XZS42210_b1_gene1	AACY01620799.43.834	275	0.806	195	0.0262	0.1859	7.0846	0.547	0.183	COG0074	C	Succinyl-CoA synthetase, alpha subunit
XZS62240_x1_gene1	AACY01075461.64.1837	395	0.828	260	0.1646	1.1698	7.1055	0.824	0.36	COG0441	J	Threonyl-tRNA synthetase
XZS13739_b1_gene1	AACY01392763.1.860	313	0.881	201	0.0224	0.1641	7.3322	0.816	0.298	COG0141	E	Histidinol dehydrogenase
XZS82583_g1_gene2	AACY01522886.156.792	279	0.898	176	0.1467	1.1097	7.5631	0.871	0.326	COG3246	S	Uncharacterized conserved protein
XZS49411_b1_gene2	AACY01134533.694.1030	156	0.825	102	0.1541	1.1665	7.5705	0.767	0.343	COG0492	O	Thioredoxin reductase
XZS61257_g1_gene1	AACY01066200.3955.4863	380	0.809	286	0.0295	0.2234	7.5794	0.524	0.373	COG0189	J	Glutathione synthase/Ribosomal protein S6 modification enzyme (glutaminyl transferase)
XZS16069_b1_gene2	AACY01552194.71.679	147	0.816	102	0.0288	0.2191	7.5962	0.979	0.318	COG1529	C	Aerobic-type carbon monoxide dehydrogenase, large subunit CoxL/CutL homologs
XZS71024_b1_gene1	AACY01347217.1.800	373	0.894	245	0.2021	1.54	7.6205	0.747	0.374	COG0498	E	Threonine synthase
XZS81217_y1_gene1	AACY01764255.33.831	221	0.804	162	0.1852	1.4149	7.6415	0.856	0.338	COG0379	H	Quinolinate synthase
XZS68219_g1_gene1	AACY01802539.1.718	347	0.824	237	0.1893	1.4559	7.69	0.851	0.416	COG1250	I	3-hydroxyacyl-CoA dehydrogenase
Contig2865_gene1	AACY01100576.1791.2987	278	0.905	157	0.0154	0.1186	7.7041	0.899	0.298	COG1290	C	Cytochrome b subunit of the bc complex
Contig42008_gene1	AACY01018528.191.1223	319	0.803	243	0.1516	1.1743	7.7449	0.5	0.287	COG1166	E	Arginine decarboxylase (spermidine biosynthesis)
Contig1387_gene1	AACY01514042.1.836	289	0.816	200	0.158	1.2251	7.7522	0.979	0.459	COG1048	C	Aconitase A
XZS44934_g1_gene1	AACY01519361.1.850	224	0.814	169	0.1411	1.1096	7.8612	0.727	0.39	COG0659	P	Sulfate permease and related transporters (MFS superfamily)
XZS74521_g1_gene2	AACY01320036.1.303	146	0.812	100	0.0291	0.2294	7.8767	0.64	0.469	NOG10225	na	non supervised orthologous group
XZS16563_g1_gene1	AACY01315746.50.856	155	0.851	100	0.03	0.2417	8.0647	0.603	0.139	COG1260	I	Myo-inositol-1-phosphate synthase
Contig756_gene1	AACY01063124.1.1160	449	0.82	310	0.1708	1.3901	8.1396	0.815	0.407	COG1008	C	NADH:ubiquinone oxidoreductase subunit 4 (chain M)
XZS44838_b1_gene1	AACY01067497.1825.2934	427	0.908	250	0.0156	0.1328	8.5049	0.826	0.433	COG1062	C	Zn-dependent alcohol dehydrogenases, class III
Contig4214_gene1	AACY01606306.1.529	229	0.811	174	0.1044	0.8966	8.5845	0.953	0.368	COG0499	H	S-adenosylhomocysteine hydrolase
Contig39207_gene1	AACY01050265.2.1255	410	0.895	266	0.02	0.1737	8.6913	0.602	0.181	COG0542	O	ATPases with chaperone activity, ATP-binding subunit
Contig19268_gene1	AACY01463639.1.898	434	0.86	269	0.1466	1.2868	8.7758	0.933	0.384	COG1089	M	GDP-D-mannose dehydratase
Contig11546_gene1	AACY01095764.2513.3505	278	0.804	208	0.0322	0.2833	8.7983	0.525	0.15	COG0547	E	Anthranilate phosphoribosyltransferase
Contig29764_gene2	AACY01000959.1.559	225	0.851	153	0.1314	1.1574	8.8097	0.733	0.443	COG1217	T	Predicted membrane GTPase involved in stress response
XZS28183_b1_gene1	AACY01334516.1.967	346	0.822	235	0.1704	1.5372	9.0185	0.75	0.45	COG0620	E	Methionine synthase II (cobalamin-independent)
Contig817_gene1	AACY01344188.11.891	362	0.827	246	0.1276	1.1668	9.1433	0.923	0.408	COG1960	I	Acyl-CoA dehydrogenases
XZS84000_g1_gene1	AACY01544878.349.787	188	0.804	142	0.134	1.2288	9.1729	0.669	0.444	COG0183	I	Acetyl-CoA acetyltransferase
Contig11147_gene1	AACY01682928.1.845	424	0.855	275	0.1306	1.2128	9.2832	0.774	0.437	COG0133	E	Tryptophan synthase beta chain
Contig30435_gene1	AACY01613597.139.555	233	0.899	137	0.0156	0.1481	9.4996	0.808	0.414	COG0197	J	Ribosomal protein L16/L10E
Contig13532_gene1	AACY01006749.82.1377	304	0.825	188	0.0206	0.1964	9.5312	0.779	0.167	COG3508	Q	Homogentisate 1,2-dioxygenase
Contig15800_gene1	AACY01032716.1727.2140	204	0.876	128	0.0255	0.2443	9.5654	0.849	0.175	na	na	na
XZS17495_b2_gene1	AACY01706766.1.705	292	0.834	204	0.0264	0.2525	9.5673	0.799	0.238	COG0842	V	ABC-type multidrug transport system, permease component
Contig34352_gene1	AACY01011734.1078.2128	283	0.853	190	0.0974	0.9456	9.7049	0.952	0.339	COG0542	O	ATPases with chaperone activity, ATP-binding subunit
XZS43052_g1_gene1	AACY01624211.196.528	193	0.916	106	0.0153	0.1494	9.7385	0.624	0.426	Q7UKW9	na	null
XZS39696_g1_gene1	AACY01594196.1.859	392	0.858	245	0.1322	1.3095	9.909	0.791	0.441	COG1053	C	Succinate dehydrogenase/fumarate reductase, flavoprotein subunit
Contig39411_gene1	AACY01088754.1.929	224	0.855	151	0.0202	0.2027	10.0152	0.576	0.182	COG0183	I	Acetyl-CoA acetyltransferase
Contig13314_gene1	AACY01490232.344.760	161	0.802	105	0.0172	0.1728	10.0209	0.684	0.354	COG1178	P	ABC-type Fe3+ transport system, permease component
XZS32006_g1_gene1	AACY01443206.1.837	277	0.839	191	0.1867	1.8894	10.1217	0.871	0.345	COG0379	H	Quinolinate synthase
Contig915_gene1	AACY01142733.1.931	307	0.976	168	0.0113	0.1149	10.1386	0.883	0.237	COG0056	C	F0F1-type ATP synthase, alpha subunit
XZS80396_y1_gene1	AACY01149674.351.906	172	0.805	127	0.0303	0.3088	10.1885	0.809	0.399	NOG47798	na	non supervised orthologous group
Contig36740_gene2	AACY01578624.145.934	197	0.858	126	0.1044	1.0675	10.2228	0.888	0.393	COG2159	R	Predicted metal-dependent hydrolase of the TIM-barrel fold
XZS27825_b1_gene1	AACY01432392.1.685	323	0.81	225	0.0913	0.952	10.4302	0.796	0.471	COG2141	C	Coenzyme F420-dependent N5,N10-methylene tetrahydromethanopterin reductase and related flavin-dependent oxidoreductases
XZS1362_b1_gene2	AACY01518284.1.616	161	0.802	115	0.1153	1.2422	10.776	0.78	0.349	COG1085	C	Galactose-1-phosphate uridylyltransferase
Contig2164_gene1	AACY01089444.1.1533	435	0.878	293	0.1124	1.2145	10.8088	0.899	0.329	COG0466	O	ATP-dependent Lon protease, bacterial type
XZS35056_b1_gene1	AACY01464854.95.793	225	0.805	153	0.0264	0.2859	10.8149	0.758	0.165	COG0863	L	DNA modification methylase
Contig875_gene2	AACY01149241.4.627	301	0.852	208	0.0173	0.1886	10.8789	0.933	0.317	COG1117	P	ABC-type phosphate transport system, ATPase component
XZS17526_b2_gene1	AACY01083482.204.1211	145	0.832	100	0.0237	0.2602	10.981	0.919	0.3	COG0604	R	NADPH:quinone reductase and related Zn-dependent oxidoreductases
XZS49529_g1_gene2	AACY01802915.1.463	195	0.856	138	0.1048	1.165	11.1114	0.897	0.384	COG1522	K	Transcriptional regulators
XZS49529_g1_gene2	AACY01792361.1.362	164	0.817	119	0.1048	1.165	11.1114	0.897	0.33	COG1522	K	Transcriptional regulators
XZS11465_b1_gene1	AACY01102103.43.1728	310	0.804	223	0.0193	0.2197	11.4114	0.727	0.145	COG2759	F	Formyltetrahydrofolate synthetase
XZS33815_x1_gene1	AACY01658815.1.935	346	0.918	194	0.0114	0.131	11.481	0.587	0.331	COG0441	J	Threonyl-tRNA synthetase
Contig12171_gene2	AACY01599318.8.838	374	0.801	271	0.0234	0.2767	11.8023	0.538	0.172	COG0113	H	Delta-aminolevulinic acid dehydratase
Contig32039_gene1	AACY01051288.1178.5113	276	0.827	195	0.0184	0.2185	11.8507	0.551	0.161	COG0085	K	DNA-directed RNA polymerase, beta subunit/140 kD subunit
XZS68612_g1_gene2	AACY01554665.333.824	211	0.868	143	0.0149	0.1839	12.3824	0.594	0.357	COG0041	F	Phosphoribosylcarboxyaminoimidazole (NCAIR) mutase
XZS76949_y1_gene1	AACY01079267.2.1147	286	0.818	207	0.0163	0.2027	12.4046	0.804	0.167	COG0465	O	ATP-dependent Zn proteases
XZS60152_g1_gene1	AACY01022552.1.965	276	0.828	185	0.1162	1.4519	12.4912	0.608	0.442	COG0673	R	Predicted dehydrogenases and related proteins
Contig34538_gene1	AACY01084720.7415.9592	327	0.806	241	0.017	0.2183	12.8737	0.954	0.168	COG1028	R	Dehydrogenases with different specificities (related to short-chain alcohol dehydrogenases)
Contig102_gene1	AACY01120865.27.1298	449	0.835	302	0.0175	0.2273	13.0225	0.812	0.162	COG0777	I	Acetyl-CoA carboxylase beta subunit
XZS44206_b1_gene1	AACY01084264.267.860	254	0.921	126	0.0052	0.0676	13.0406	0.903	0.172	COG0437	C	Fe-S-cluster-containing hydrogenase components 1
XZS64252_x1_gene2	AACY01589233.1.510	171	0.88	107	0.0131	0.1732	13.2304	0.736	0.253	COG0201	U	Preprotein translocase subunit SecY
Contig8077_gene2	AACY01049379.3025.4608	265	0.829	174	0.0181	0.2395	13.244	0.852	0.185	COG0843	C	Heme/copper-type cytochrome/quinol oxidases, subunit 1
Contig12117_gene2	AACY01389538.1.694	210	0.821	139	0.0663	0.9019	13.6091	0.94	0.376	COG2148	M	Sugar transferases involved in lipopolysaccharide synthesis
Contig19843_gene2	AACY01025544.1.1212	450	0.806	313	0.0148	0.2024	13.6683	0.815	0.383	COG0488	R	ATPase components of ABC transporters with duplicated ATPase domains
XZS93447_g1_gene2	AACY01451934.1.715	261	0.892	166	0.122	1.6755	13.7289	0.833	0.328	COG0202	K	DNA-directed RNA polymerase, alpha subunit/40 kD subunit
Contig41757_gene3	AACY01116651.186.899	221	0.84	148	0.0144	0.1982	13.8101	0.674	0.128	COG0356	C	F0F1-type ATP synthase, subunit a
Contig26269_gene1	AACY01371864.60.929	194	0.807	139	0.0084	0.116	13.8264	0.713	0.278	COG0458	E	Carbamoylphosphate synthase large subunit (split gene in MJ)
XZS49529_g1_gene1	AACY01615741.1.634	161	0.863	101	0.0746	1.0386	13.9213	0.811	0.417	COG2084	I	3-hydroxyisobutyrate dehydrogenase and related beta-hydroxyacid dehydrogenases
Contig17346_gene1	AACY01486770.321.800	159	0.853	108	0.0162	0.2341	14.4487	0.892	0.123	COG1529	C	Aerobic-type carbon monoxide dehydrogenase, large subunit CoxL/CutL homologs
Contig9220_gene1	AACY01071831.504.1952	474	0.835	313	0.0145	0.2145	14.8331	0.778	0.269	COG0719	O	ABC-type transport system involved in Fe-S cluster assembly, permease component
Contig1384_gene1	AACY01003842.1035.2294	460	0.825	312	0.015	0.2242	14.972	0.879	0.179	COG1290	C	Cytochrome b subunit of the bc complex
XZS94458_b1_gene1	AACY01092933.136.1677	386	0.81	272	0.0173	0.2598	15.0159	0.909	0.273	COG5598	H	Trimethylamine:corrinoid methyltransferase
Contig30022_gene1	AACY01000486.1814.3190	605	0.864	382	0.0061	0.0923	15.1281	0.645	0.247	COG0055	C	F0F1-type ATP synthase, beta subunit
XZS26811_y1_gene1	AACY01713758.95.838	374	0.83	240	0.0125	0.1898	15.1362	0.794	0.4	COG2046	P	ATP sulfurylase (sulfate adenylyltransferase)
Contig7258_gene2	AACY01309064.305.904	277	0.801	195	0.0158	0.2445	15.4682	0.714	0.277	COG0504	F	CTP synthase (UTP-ammonia lyase)
XZS58855_b1_gene1	AACY01041855.410.1981	300	0.812	228	0.0142	0.2203	15.5343	0.871	0.324	COG0341	U	Preprotein translocase subunit SecF
XZS45144_g1_gene1	AACY01076151.1196.1627	220	0.911	122	0.007	0.1096	15.6015	0.84	0.321	COG1143	C	Formate hydrogenlyase subunit 6/NADH:ubiquinone oxidoreductase 23 kD subunit (chain I)
XZS81986_b1_gene1	AACY01113313.1.943	360	0.84	236	0.0118	0.1834	15.6035	0.9	0.323	COG1089	M	GDP-D-mannose dehydratase
XZS81986_b1_gene1	AACY01654685.1.549	273	0.819	181	0.0118	0.1834	15.6035	0.9	0.221	COG1089	M	GDP-D-mannose dehydratase
Contig31450_gene1	AACY01114556.502.1476	295	0.813	208	0.0147	0.2334	15.8545	0.801	0.155	COG1638	G	TRAP-type C4-dicarboxylate transport system, periplasmic component
Contig31450_gene1	AACY01564261.1.573	261	0.829	174	0.0147	0.2334	15.8545	0.801	0.421	COG1638	G	TRAP-type C4-dicarboxylate transport system, periplasmic component
XZS20199_b2_gene1	AACY01450531.21.899	400	0.851	248	0.0098	0.1601	16.3095	0.64	0.179	COG1146	C	Ferredoxin
Contig5264_gene2	AACY01034842.1.1775	159	0.812	116	0.0138	0.23	16.7186	0.88	0.189	COG1014	C	Pyruvate:ferredoxin oxidoreductase and related 2-oxoacid:ferredoxin oxidoreductases, gamma subunit
XZS102651_b1_gene1	AACY01079995.1.1775	457	0.897	280	0.0085	0.1429	16.8369	0.726	0.266	COG0480	J	Translation elongation factors (GTPases)
XZS42899_g1_gene1	AACY01645409.5.760	337	0.813	251	0.0131	0.223	17.0769	0.686	0.212	COG3839	G	ABC-type sugar transport systems, ATPase components
Contig25712_gene1	AACY01142927.1.1023	156	0.844	108	0.0592	1.02	17.2418	0.876	0.435	COG2838	C	Monomeric isocitrate dehydrogenase
Contig15022_gene1	AACY01537775.152.854	240	0.861	155	0.0082	0.1441	17.5266	0.906	0.248	COG4799	I	Acetyl-CoA carboxylase, carboxyltransferase component (subunits alpha and beta)
XZS75878_x1_gene1	AACY01024481.876.1853	419	0.855	275	0.011	0.1924	17.5267	0.668	0.17	COG0022	C	Pyruvate/2-oxoglutarate dehydrogenase complex, dehydrogenase (E1) component, eukaryotic type, beta subunit
XZS7084_y1_gene1	AACY01041986.2190.3329	236	0.833	161	0.0118	0.2183	18.4955	0.76	0.273	COG1960	I	Acyl-CoA dehydrogenases
XZS80473_x1_gene1	AACY01113333.1121.1669	232	0.826	166	0.0108	0.204	18.9734	0.834	0.209	COG1795	S	Uncharacterized conserved protein
XZS45994_g2_gene1	AACY01158806.1.841	212	0.851	147	0.0101	0.1949	19.2967	0.567	0.19	COG0258	L	5-3 exonuclease (including N-terminal domain of PolI)
XZS77016_y1_gene1	AACY01790545.180.870	261	0.857	167	0.012	0.2313	19.321	0.758	0.223	COG0535	R	Predicted Fe-S oxidoreductases
XZS75709_y1_gene1	AACY01621592.1.954	392	0.816	265	0.0747	1.4509	19.4288	0.885	0.412	COG3391	S	Uncharacterized conserved protein
Contig360_gene1	AACY01085239.1.1322	458	0.882	287	0.0082	0.1595	19.4446	0.924	0.277	COG1884	I	Methylmalonyl-CoA mutase, N-terminal domain/subunit
Contig32799_gene1	AACY01047044.106.1276	626	0.918	377	0.006	0.1169	19.5643	0.869	0.253	COG1219	O	ATP-dependent protease Clp, ATPase subunit
XZS42049_b1_gene2	AACY01011775.202.1568	208	0.844	140	0.012	0.2351	19.6325	0.743	0.126	COG0129	E	Dihydroxyacid dehydratase/phosphogluconate dehydratase
Contig11475_gene1	AACY01708329.1.895	236	0.811	163	0.065	1.2829	19.7262	0.548	0.38	COG0018	J	Arginyl-tRNA synthetase
XZS76271_x1_gene1	AACY01711752.104.724	276	0.829	203	0.0127	0.2512	19.7937	0.883	0.289	COG0522	J	Ribosomal protein S4 and related proteins
Contig18048_gene2	AACY01686775.330.894	151	0.804	106	0.0466	0.926	19.8714	0.703	0.287	COG0218	R	Predicted GTPase
XZS96006_b1_gene1	AACY01790390.1.917	387	0.908	250	0.069	1.4064	20.3861	0.604	0.331	COG1674	D	DNA segregation ATPase FtsK/SpoIIIE and related proteins
Contig35241_gene2	AACY01021432.244.1299	381	0.858	246	0.0101	0.2096	20.7031	0.868	0.191	COG1013	C	Pyruvate:ferredoxin oxidoreductase and related 2-oxoacid:ferredoxin oxidoreductases, beta subunit
XZS79345_g3_gene1	AACY01615273.21.554	220	0.802	171	0.014	0.2893	20.7274	0.845	0.135	COG2518	O	Protein-L-isoaspartate carboxylmethyltransferase
XZS1928_g1_gene1	AACY01095494.729.1769	254	0.928	137	0.0041	0.0855	21.0402	0.632	0.312	COG0388	R	Predicted amidohydrolase
XZS93447_g1_gene1	AACY01005600.1121.1561	152	0.861	100	0.0117	0.2563	21.8441	0.82	0.34	COG0203	J	Ribosomal protein L17
XZS59746_b1_gene1	AACY01709260.168.936	368	0.862	251	0.0718	1.5706	21.8641	0.904	0.411	COG0540	F	Aspartate carbamoyltransferase, catalytic chain
XZS48004_g1_gene1	AACY01114963.280.1350	340	0.833	237	0.0116	0.254	21.9017	0.812	0.299	COG3839	G	ABC-type sugar transport systems, ATPase components
Contig8615_gene2	AACY01783279.411.870	187	0.818	131	0.0576	1.2675	22.0159	0.76	0.288	COG0028	E	Thiamine pyrophosphate-requiring enzymes [acetolactate synthase, pyruvate dehydrogenase (cytochrome), glyoxylate carboligase, phosphonopyruvate decarboxylase]
XZS75242_b1_gene1	AACY01056497.3359.4534	424	0.833	275	0.0087	0.1945	22.4398	0.691	0.209	COG0649	C	NADH:ubiquinone oxidoreductase 49 kD subunit 7
Contig34247_gene1	AACY01695102.1.965	307	0.931	173	0.0047	0.1045	22.4654	0.803	0.212	COG0086	K	DNA-directed RNA polymerase, beta subunit/160 kD subunit
Contig22886_gene1	AACY01055863.1.1783	385	0.801	271	0.0562	1.2648	22.5135	0.714	0.366	COG0567	C	2-oxoglutarate dehydrogenase complex, dehydrogenase (E1) component, and related enzymes
XZS26763_x1_gene1	AACY01494340.166.882	166	0.821	111	0.0101	0.2333	23.128	0.761	0.309	COG1840	P	ABC-type Fe3+ transport system, periplasmic component
XZS114743_g1_gene1	AACY01512801.24.774	337	0.802	236	0.0113	0.2649	23.4403	0.822	0.221	COG1830	G	DhnA-type fructose-1,6-bisphosphate aldolase and related enzymes
Contig9770_gene1	AACY01752638.1.548	226	0.871	139	0.0106	0.2498	23.5689	0.785	0.186	COG0556	L	Helicase subunit of the DNA excision repair complex
Contig25424_gene1	AACY01534426.323.679	187	0.856	117	0.0068	0.1616	23.6641	0.757	0.322	COG0099	J	Ribosomal protein S13
XZS1016_g1_gene1	AACY01008429.1219.2415	339	0.842	233	0.0087	0.2254	25.9996	0.853	0.134	COG0183	I	Acetyl-CoA acetyltransferase
Contig41178_gene1	AACY01095889.734.1732	428	0.858	274	0.0061	0.158	26.062	0.951	0.324	COG0208	F	Ribonucleotide reductase, beta subunit
XZS3135_b1_gene2	AACY01080855.1649.2866	221	0.827	167	0.0098	0.2622	26.859	0.944	0.337	COG0477	E	Permeases of the major facilitator superfamily
Contig16226_gene1	AACY01016351.645.1648	375	0.843	260	0.0088	0.2386	27.2565	0.673	0.25	COG0481	M	Membrane GTPase LepA
Contig2338_gene1	AACY01054543.546.1828	374	0.812	255	0.036	0.9841	27.3044	0.609	0.444	COG0399	M	Predicted pyridoxal phosphate-dependent enzyme apparently involved in regulation of cell wall biogenesis
Contig24470_gene1	AACY01454846.1.754	298	0.812	211	0.0503	1.3909	27.6626	0.802	0.372	COG0138	F	AICAR transformylase/IMP cyclohydrolase PurH (only IMP cyclohydrolase domain in Aful)
XZS86154_b2_gene1	AACY01572926.470.875	167	0.853	108	0.0097	0.2772	28.5481	0.658	0.086	COG0687	E	Spermidine/putrescine-binding periplasmic protein
XZS93447_b1_gene2	AACY01725445.219.611	191	0.808	124	0.0031	0.0911	29.2832	0.798	0.46	COG0100	J	Ribosomal protein S11
XZS13688_b1_gene1	AACY01728000.1.456	219	0.829	151	0.0088	0.2595	29.5178	0.839	0.299	COG2141	C	Coenzyme F420-dependent N5,N10-methylene tetrahydromethanopterin reductase and related flavin-dependent oxidoreductases
XZS31252_y1_gene1	AACY01644959.1.929	160	0.846	103	0.0096	0.2871	29.9891	0.828	0.159	NOG08584	na	non supervised orthologous group
XZS49086_y1_gene1	AACY01155532.342.1024	305	0.881	201	0.0076	0.2286	30.1018	0.75	0.249	COG0459	O	Chaperonin GroEL (HSP60 family)
Contig36487_gene2	AACY01687044.43.651	254	0.842	183	0.0074	0.227	30.5344	0.862	0.444	COG0378	K	Ni2+-binding GTPase involved in regulation of expression and maturation of urease and hydrogenase
Contig5535_gene2	AACY01087619.5461.6159	286	0.804	218	0.0083	0.255	30.8438	0.486	0.147	COG1136	V	ABC-type antimicrobial peptide transport system, ATPase component
Contig5554_gene1	AACY01093229.23535.24326	299	0.826	215	0.0067	0.2096	31.1098	0.886	0.141	COG1024	I	Enoyl-CoA hydratase/carnithine racemase
XZS47495_g1_gene2	AACY01110994.1.450	212	0.823	146	0.007	0.219	31.3157	0.761	0.326	COG2159	R	Predicted metal-dependent hydrolase of the TIM-barrel fold
XZS5820_x1_gene1	AACY01076625.1.1524	372	0.907	224	0.0036	0.1136	31.8278	0.916	0.288	COG5598	H	Trimethylamine:corrinoid methyltransferase
XZS43604_g1_gene1	AACY01020935.1704.2448	307	0.827	196	0.0077	0.2469	31.9274	0.843	0.4	COG3386	G	Gluconolactonase
XZS101980_g1_gene1	AACY01752083.181.846	258	0.814	182	0.0076	0.2528	33.2184	0.902	0.305	COG2945	R	Predicted hydrolase of the alpha/beta superfamily
Contig318_gene1	AACY01056233.215.1501	434	0.883	279	0.0047	0.1598	33.6739	0.829	0.157	COG2224	C	Isocitrate lyase
Contig14721_gene2	AACY01113681.368.1267	380	0.808	260	0.0053	0.1812	34.159	0.833	0.376	COG0175	E	3-phosphoadenosine 5-phosphosulfate sulfotransferase (PAPS reductase)/FAD synthetase and related enzymes
Contig40365_gene1	AACY01013094.1.1794	358	0.857	251	0.0062	0.2192	35.115	0.661	0.215	COG1200	K	RecG-like helicase
Contig4722_gene2	AACY01031939.369.1757	422	0.819	297	0.0048	0.1698	35.6687	0.893	0.302	COG0499	H	S-adenosylhomocysteine hydrolase
XZS46148_g1_gene2	AACY01605542.23.538	215	0.858	147	0.0069	0.2463	35.6733	0.911	0.342	COG1005	C	NADH:ubiquinone oxidoreductase subunit 1 (chain H)
XZS45303_g1_gene1	AACY01034251.714.1166	188	0.801	145	0.0087	0.3115	35.911	0.667	0.125	COG0037	D	Predicted ATPase of the PP-loop superfamily implicated in cell cycle control
XZS93239_g2_gene1	AACY01040324.542.1435	246	0.929	139	0.0042	0.1532	36.3621	0.736	0.38	COG0568	K	DNA-directed RNA polymerase, sigma subunit (sigma70/sigma32)
Contig8165_gene1	AACY01017256.1.893	386	0.804	269	0.006	0.2195	36.7755	0.934	0.194	COG2079	R	Uncharacterized protein involved in propionate catabolism
Contig20259_gene2	AACY01110972.1137.1928	370	0.859	262	0.005	0.1889	37.8098	0.957	0.296	COG1028	R	Dehydrogenases with different specificities (related to short-chain alcohol dehydrogenases)
XZS37908_b1_gene2	AACY01041596.889.1413	209	0.833	149	0.0064	0.2428	37.988	0.646	0.259	COG0114	C	Fumarase
XZS14992_b1_gene1	AACY01547251.35.391	177	0.838	116	0.0047	0.179	38.3322	0.795	0.365	COG0292	J	Ribosomal protein L20
XZS31026_b1_gene1	AACY01345185.78.770	303	0.871	200	0.0038	0.1459	38.4389	0.867	0.447	COG1116	P	ABC-type nitrate/sulfonate/bicarbonate transport system, ATPase component
XZS38435_b1_gene1	AACY01413377.421.780	122	0.816	102	0.0089	0.3475	39.2417	0.736	0.478	COG0411	E	ABC-type branched-chain amino acid transport systems, ATPase component
XZS78761_b1_gene1	AACY01116893.3698.5275	514	0.87	344	0.0041	0.1618	39.3303	0.637	0.17	COG0056	C	F0F1-type ATP synthase, alpha subunit
Contig4409_gene1	AACY01142130.106.807	158	0.802	110	0.0061	0.2421	39.5944	0.722	0.351	COG1974	K	SOS-response transcriptional repressors (RecA-mediated autopeptidases)
XZS37441_b1_gene1	AACY01487072.142.834	259	0.804	203	0.0068	0.2747	40.2341	0.738	0.436	COG0528	F	Uridylate kinase
Contig3246_gene1	AACY01088727.153.1412	498	0.92	311	0.0036	0.1436	40.3405	0.894	0.241	COG0532	J	Translation initiation factor 2 (IF-2; GTPase)
Contig42319_gene3	AACY01029139.7.996	165	0.862	115	0.0037	0.1528	40.8531	0.895	0.185	COG1086	G	Predicted nucleoside-diphosphate sugar epimerases
XZS73591_b1_gene1	AACY01074036.177.1007	314	0.809	239	0.0067	0.2742	40.8634	0.881	0.341	COG0395	G	ABC-type sugar transport system, permease component
XZS49370_b1_gene1	AACY01108031.4.1568	385	0.823	265	0.0046	0.1978	42.6896	0.899	0.257	COG0458	E	Carbamoylphosphate synthase large subunit (split gene in MJ)
Contig21523_gene1	AACY01354658.1.853	318	0.834	216	0.0341	1.4627	42.9005	0.707	0.384	COG0765	E	ABC-type amino acid transport system, permease component
Contig16144_gene1	AACY01431381.1.795	345	0.81	231	0.0042	0.1818	43.1765	0.484	0.437	COG2303	E	Choline dehydrogenase and related flavoproteins
XZS115473_g1_gene1	AACY01366650.1.754	200	0.806	138	0.0042	0.1879	44.2637	0.559	0.432	COG0714	R	MoxR-like ATPases
XZS50312_x1_gene1	AACY01046927.1.1755	520	0.911	301	0.0029	0.1301	44.4463	0.773	0.165	COG1049	C	Aconitase B
Contig3136_gene1	AACY01375411.1.560	293	0.903	174	0.0029	0.1298	44.9375	0.945	0.142	COG0480	J	Translation elongation factors (GTPases)
Contig37769_gene1	AACY01794132.8.916	458	0.88	274	0.0022	0.1011	44.9826	0.868	0.273	COG2873	E	O-acetylhomoserine sulfhydrylase
XZS24867_y1_gene1	AACY01065349.280.1302	297	0.826	212	0.0078	0.354	45.3394	0.782	0.222	COG0202	K	DNA-directed RNA polymerase, alpha subunit/40 kD subunit
XZS78749_b1_gene2	AACY01115565.494.1375	403	0.948	231	0.0016	0.0757	46.2406	0.867	0.189	COG1158	K	Transcription termination factor
Contig13764_gene1	AACY01290866.198.914	224	0.831	146	0.0047	0.2182	46.553	0.788	0.312	COG0604	R	NADPH:quinone reductase and related Zn-dependent oxidoreductases
XZS13874_g1_gene2	AACY01149110.1.459	221	0.854	149	0.0047	0.2171	46.6524	0.931	0.39	COG1902	C	NADH:flavin oxidoreductases, Old Yellow Enzyme family
Contig13445_gene1	AACY01088990.322.1572	286	0.808	212	0.0061	0.2856	47.0267	0.521	0.123	COG0156	H	7-keto-8-aminopelargonate synthetase and related enzymes
Contig32054_gene1	AACY01471566.222.737	229	0.816	162	0.0042	0.1983	47.6049	0.989	0.145	COG1795	S	Uncharacterized conserved protein
XZS73035_b1_gene2	AACY01020923.246.1313	253	0.844	172	0.0042	0.2065	48.746	0.753	0.372	COG1082	G	Sugar phosphate isomerases/epimerases
Contig9559_gene1	AACY01056494.333.3698	444	0.818	328	0.0049	0.2431	49.8813	0.736	0.169	COG0587	L	DNA polymerase III, alpha subunit
XZS96161_g1_gene1	AACY01159565.1.1015	397	0.878	269	0.0038	0.1942	51.6271	0.895	0.424	COG0443	O	Molecular chaperone
Contig31518_gene2	AACY01008371.327.1460	438	0.816	304	0.0044	0.2276	51.8711	0.933	0.334	COG0066	E	3-isopropylmalate dehydratase small subunit
Contig5330_gene2	AACY01091230.1410.1793	179	0.817	125	0.0043	0.222	51.931	0.839	0.246	COG0203	J	Ribosomal protein L17
Contig37104_gene2	AACY01577478.1.819	352	0.806	251	0.0316	1.6635	52.6246	0.857	0.329	COG0037	D	Predicted ATPase of the PP-loop superfamily implicated in cell cycle control
XZS8660_x1_gene2	AACY01406117.1.628	229	0.837	146	0.0226	1.1926	52.7962	0.816	0.427	COG0016	J	Phenylalanyl-tRNA synthetase alpha subunit
Contig10475_gene1	AACY01338230.1.906	159	0.902	101	0.0208	1.1202	53.9456	0.722	0.395	COG4146	R	Predicted symporter
Contig40252_gene1	AACY01404953.1.804	137	0.802	100	0.0291	1.5835	54.4143	0.492	0.303	na	na	na
XZS28195_b1_gene2	AACY01119038.570.1287	290	0.814	214	0.0057	0.3169	55.3426	0.866	0.262	COG0842	V	ABC-type multidrug transport system, permease component
XZS8444_x1_gene1	AACY01444452.1.466	209	0.822	151	0.0221	1.2207	55.3575	0.809	0.438	NOG39811	na	non supervised orthologous group
XZS65271_x1_gene1	AACY01701233.1.938	330	0.89	216	0.0308	1.7106	55.532	0.623	0.395	COG0372	C	Citrate synthase
Contig860_gene1	AACY01086471.6.1199	486	0.852	304	0.0029	0.1628	55.5739	0.866	0.136	COG1053	C	Succinate dehydrogenase/fumarate reductase, flavoprotein subunit
Contig13091_gene1	AACY01749320.1.979	465	0.801	310	0.0215	1.1965	55.653	0.703	0.434	COG3119	P	Arylsulfatase A and related enzymes
Contig39751_gene1	AACY01067544.572.1914	392	0.826	268	0.0276	1.5415	55.8308	0.857	0.446	COG0665	E	Glycine/D-amino acid oxidases (deaminating)
XZS65121_x1_gene1	AACY01718697.2.811	214	0.871	139	0.0032	0.1788	56.0069	0.962	0.446	COG1703	E	Putative periplasmic protein kinase ArgK and related GTPases of G3E family
Contig13612_gene2	AACY01587494.85.902	310	0.809	229	0.0211	1.1857	56.2311	0.79	0.364	COG1960	I	Acyl-CoA dehydrogenases
XZS102908_g1_gene1	AACY01599638.1.865	277	0.816	184	0.026	1.4671	56.4985	0.762	0.42	COG0085	K	DNA-directed RNA polymerase, beta subunit/140 kD subunit
XZS79869_x1_gene1	AACY01345479.2.937	306	0.821	194	0.0022	0.1271	56.5298	0.568	0.2	COG2609	C	Pyruvate dehydrogenase complex, dehydrogenase (E1) component
XZS13425_b1_gene1	AACY01038204.1788.3106	289	0.853	190	0.0198	1.1227	56.7431	0.695	0.459	COG0706	U	Preprotein translocase subunit YidC
XZS8186_x1_gene1	AACY01674463.1.705	328	0.918	194	0.0023	0.1293	57.1461	0.841	0.265	COG1960	I	Acyl-CoA dehydrogenases
XZS88668_y1_gene1	AACY01766409.22.498	185	0.837	128	0.0041	0.2358	57.1705	0.705	0.417	COG2080	C	Aerobic-type carbon monoxide dehydrogenase, small subunit CoxS/CutS homologs
Contig4280_gene2	AACY01140136.1.951	303	0.807	217	0.022	1.258	57.203	0.757	0.453	COG0376	P	Catalase (peroxidase I)
Contig23312_gene1	AACY01632039.1.904	351	0.81	272	0.0274	1.569	57.2405	0.835	0.416	COG0305	L	Replicative DNA helicase
XZS6826_y1_gene1	AACY01109219.163.744	246	0.808	190	0.0051	0.2896	57.3104	0.505	0.216	COG1595	K	DNA-directed RNA polymerase specialized sigma subunit, sigma24 homolog
Contig35325_gene1	AACY01341017.10.937	456	0.868	272	0.0196	1.1259	57.4072	0.822	0.36	COG0665	E	Glycine/D-amino acid oxidases (deaminating)
XZS16652_g1_gene1	AACY01624612.1.679	171	0.84	129	0.0214	1.2275	57.4745	0.559	0.353	COG1132	V	ABC-type multidrug transport system, ATPase and permease components
XZS114151_b1_gene1	AACY01686595.48.941	277	0.811	189	0.0044	0.2543	57.5308	0.875	0.343	COG0183	I	Acetyl-CoA acetyltransferase
XZS48527_x1_gene1	AACY01626533.250.788	310	0.891	174	0.0023	0.1313	57.5881	0.879	0.343	COG0028	E	Thiamine pyrophosphate-requiring enzymes [acetolactate synthase, pyruvate dehydrogenase (cytochrome), glyoxylate carboligase, phosphonopyruvate decarboxylase]
XZS88944_y1_gene1	AACY01146722.1.975	271	0.802	206	0.0047	0.2727	57.7777	0.982	0.263	COG0542	O	ATPases with chaperone activity, ATP-binding subunit
XZS19689_g2_gene1	AACY01459905.1.981	292	0.822	206	0.023	1.3281	57.8028	0.679	0.339	COG0407	H	Uroporphyrinogen-III decarboxylase
XZS67772_g1_gene1	AACY01098491.2134.2934	393	0.819	259	0.0033	0.188	57.8231	0.961	0.184	COG0395	G	ABC-type sugar transport system, permease component
XZS48191_b1_gene2	AACY01539759.1.751	202	0.836	133	0.0216	1.2513	57.8492	0.839	0.424	COG0318	I	Acyl-CoA synthetases (AMP-forming)/AMP-acid ligases II
XZS44021_x1_gene1	AACY01053682.1.853	405	0.835	274	0.0221	1.2774	57.862	0.787	0.421	COG0451	G	Nucleoside-diphosphate-sugar epimerases
Contig31701_gene1	AACY01074757.157.945	372	0.853	251	0.0033	0.1926	57.8707	0.709	0.136	COG1126	E	ABC-type polar amino acid transport system, ATPase component
XZS101532_b1_gene1	AACY01600330.1.545	162	0.812	116	0.0047	0.2712	57.8941	0.832	0.259	COG0215	J	Cysteinyl-tRNA synthetase
XZS82689_b1_gene1	AACY01119452.1.362	164	0.831	117	0.004	0.233	57.9093	0.906	0.461	COG3842	E	ABC-type spermidine/putrescine transport systems, ATPase components
Contig15589_gene1	AACY01560011.187.672	251	0.885	155	0.0028	0.1628	57.9919	0.655	0.384	COG0412	Q	Dienelactone hydrolase and related enzymes
XZS8176_y1_gene1	AACY01104033.71.1126	213	0.816	146	0.0037	0.2151	58.0569	0.849	0.184	COG2089	M	Sialic acid synthase
XZS22185_g2_gene1	AACY01039687.1.3144	419	0.858	292	0.0162	0.9421	58.0575	0.828	0.478	COG0556	L	Helicase subunit of the DNA excision repair complex
XZS57469_b1_gene1	AACY01034295.185.1195	345	0.802	252	0.0045	0.2613	58.1689	0.807	0.41	COG0057	G	Glyceraldehyde-3-phosphate dehydrogenase/erythrose-4-phosphate dehydrogenase
XZS38004_b1_gene2	AACY01100982.4.570	246	0.813	181	0.0052	0.3015	58.169	0.828	0.449	COG0175	E	3-phosphoadenosine 5-phosphosulfate sulfotransferase (PAPS reductase)/FAD synthetase and related enzymes
Contig11890_gene1	AACY01418091.1.667	201	0.94	115	0.015	0.874	58.1824	0.885	0.405	COG0201	U	Preprotein translocase subunit SecY
XZS33614_x1_gene1	AACY01145805.137.736	268	0.825	188	0.0036	0.2073	58.2055	0.951	0.218	COG0740	U	Protease subunit of ATP-dependent Clp proteases
XZS43069_g1_gene1	AACY01469491.1.750	403	0.879	247	0.0025	0.1453	58.2279	0.827	0.196	COG4096	V	Type I site-specific restriction-modification system, R (restriction) subunit and related helicases
XZS12478_g1_gene1	AACY01777104.1.928	155	0.802	100	0.0165	0.9618	58.2493	0.961	0.342	COG0215	J	Cysteinyl-tRNA synthetase
Contig25419_gene1	AACY01115599.565.1545	302	0.824	215	0.0031	0.1805	58.2584	0.93	0.265	COG0202	K	DNA-directed RNA polymerase, alpha subunit/40 kD subunit
XZS78200_g1_gene2	AACY01676675.464.887	223	0.849	138	0.0167	0.9734	58.2662	0.74	0.442	COG4102	S	Uncharacterized protein conserved in bacteria
Contig33157_gene1	AACY01086663.9236.10525	185	0.803	116	0.0027	0.1565	58.3124	0.914	0.146	COG1894	C	NADH:ubiquinone oxidoreductase, NADH-binding (51 kD) subunit
XZS82452_b1_gene1	AACY01597381.1.845	362	0.814	246	0.0208	1.2144	58.324	0.563	0.394	COG1884	I	Methylmalonyl-CoA mutase, N-terminal domain/subunit
XZS2333_b1_gene1	AACY01039593.1.439	210	0.834	142	0.0169	0.9835	58.3534	0.847	0.401	COG0673	R	Predicted dehydrogenases and related proteins
XZS57180_b1_gene1	AACY01770478.242.772	269	0.879	172	0.0031	0.1801	58.4148	0.833	0.418	COG0250	K	Transcription antiterminator
XZS44218_g1_gene1	AACY01771260.1.807	252	0.817	190	0.0046	0.2669	58.4925	0.841	0.17	COG3839	G	ABC-type sugar transport systems, ATPase components
XZS68814_b1_gene1	AACY01403314.212.859	313	0.805	214	0.0039	0.2297	58.5106	0.892	0.432	COG2303	E	Choline dehydrogenase and related flavoproteins
XZS860_g1_gene1	AACY01073556.546.1053	224	0.875	143	0.0222	1.3026	58.6005	0.55	0.326	COG0449	M	Glucosamine 6-phosphate synthetase, contains amidotransferase and phosphosugar isomerase domains
XZS88072_g1_gene1	AACY01321190.379.966	296	0.877	186	0.0036	0.209	58.6446	0.822	0.261	COG2812	L	DNA polymerase III, gamma/tau subunits
XZS4610_x1_gene1	AACY01040770.1251.2159	259	0.861	155	0.004	0.2333	58.692	0.851	0.147	COG1506	E	Dipeptidyl aminopeptidases/acylaminoacyl-peptidases
XZS94850_b1_gene1	AACY01424653.1.520	228	0.801	160	0.0167	0.981	58.8515	0.762	0.282	na	na	na
XZS95619_b1_gene1	AACY01007014.892.1515	152	0.851	100	0.0035	0.2053	58.9101	0.99	0.212	COG0538	C	Isocitrate dehydrogenases
XZS2686_b1_gene1	AACY01533325.454.898	178	0.872	124	0.0046	0.269	58.9344	0.514	0.321	COG1686	M	D-alanyl-D-alanine carboxypeptidase
Contig6200_gene2	AACY01600914.1.481	228	0.836	158	0.0219	1.2899	58.9807	0.682	0.367	COG1217	T	Predicted membrane GTPase involved in stress response
XZS69936_g1_gene1	AACY01306577.422.796	159	0.802	114	0.0048	0.2823	58.9983	0.938	0.331	COG0408	H	Coproporphyrinogen III oxidase
Contig37372_gene1	AACY01038651.343.1026	309	0.826	216	0.0037	0.2155	59.0019	0.937	0.286	COG0036	G	Pentose-5-phosphate-3-epimerase
Contig4213_gene1	AACY01004527.1.906	219	0.849	138	0.0039	0.2313	59.009	0.836	0.175	COG3119	P	Arylsulfatase A and related enzymes
Contig21941_gene1	AACY01017604.157.1487	367	0.822	268	0.0232	1.3696	59.0403	0.921	0.408	COG0469	G	Pyruvate kinase
Contig42216_gene1	AACY01045701.34.1752	252	0.854	157	0.0037	0.2162	59.0607	0.847	0.16	COG1680	V	Beta-lactamase class C and other penicillin binding proteins
XZS13712_b1_gene1	AACY01120325.289.1233	229	0.836	158	0.004	0.2366	59.079	0.771	0.107	COG0492	O	Thioredoxin reductase
XZS24676_y1_gene1	AACY01301905.550.996	207	0.819	143	0.0041	0.2422	59.0856	0.541	0.37	COG1038	C	Pyruvate carboxylase
XZS98056_b1_gene1	AACY01098694.1.1078	348	0.823	248	0.0225	1.3314	59.156	0.616	0.349	COG0119	E	Isopropylmalate/homocitrate/citramalate synthases
Contig26928_gene1	AACY01674392.45.790	197	0.812	147	0.0041	0.2417	59.1626	0.923	0.185	COG4948	R	L-alanine-DL-glutamate epimerase and related enzymes of enolase superfamily
XZS8827_x1_gene1	AACY01110120.842.2062	138	0.805	112	0.0052	0.309	59.171	0.745	0.205	COG1459	U	Type II secretory pathway, component PulF
XZS40097_b1_gene1	AACY01358473.1.597	237	0.801	190	0.0061	0.3599	59.1785	0.784	0.19	COG1022	I	Long-chain acyl-CoA synthetases (AMP-forming)
XZS19532_g3_gene1	AACY01001016.1.1278	426	0.859	281	0.0184	1.0905	59.184	0.658	0.418	COG0178	L	Excinuclease ATPase subunit
XZS73726_g4_gene2	AACY01706233.75.533	202	0.871	138	0.0037	0.2169	59.1883	0.608	0.23	COG0764	I	3-hydroxymyristoyl/3-hydroxydecanoyl-(acyl carrier protein) dehydratases
XZS43454_g1_gene1	AACY01309079.1.822	365	0.821	251	0.003	0.1784	59.2339	0.933	0.281	COG1062	C	Zn-dependent alcohol dehydrogenases, class III
XZS36920_b1_gene1	AACY01011709.1844.2851	355	0.858	239	0.0037	0.2191	59.2569	0.869	0.149	COG0714	R	MoxR-like ATPases
XZS36306_b1_gene1	AACY01408304.332.862	258	0.801	175	0.0045	0.2645	59.2664	0.889	0.45	COG0028	E	Thiamine pyrophosphate-requiring enzymes [acetolactate synthase, pyruvate dehydrogenase (cytochrome), glyoxylate carboligase, phosphonopyruvate decarboxylase]
XZS12444_g1_gene1	AACY01391021.1.836	235	0.829	169	0.0062	0.3657	59.2939	0.888	0.125	COG0399	M	Predicted pyridoxal phosphate-dependent enzyme apparently involved in regulation of cell wall biogenesis
XZS47800_x1_gene1	AACY01047463.1888.3615	259	0.828	179	0.0035	0.2061	59.3367	0.596	0.207	COG0028	E	Thiamine pyrophosphate-requiring enzymes [acetolactate synthase, pyruvate dehydrogenase (cytochrome), glyoxylate carboligase, phosphonopyruvate decarboxylase]
XZS14307_g1_gene1	AACY01018990.956.2461	273	0.846	168	0.0022	0.1279	59.3591	0.969	0.166	COG0843	C	Heme/copper-type cytochrome/quinol oxidases, subunit 1
Contig2614_gene2	AACY01068294.551.2158	279	0.82	188	0.0035	0.2071	59.3922	0.851	0.269	COG0511	I	Biotin carboxyl carrier protein
XZS82479_b1_gene1	AACY01616160.30.794	221	0.96	124	0.0024	0.1454	59.4283	0.918	0.27	COG3808	C	Inorganic pyrophosphatase
Contig26493_gene1	AACY01796624.1.944	462	0.837	305	0.0242	1.4363	59.4619	0.933	0.379	COG0683	E	ABC-type branched-chain amino acid transport systems, periplasmic component
XZS39696_b1_gene1	AACY01073950.980.1735	369	0.834	244	0.0031	0.185	59.4671	0.878	0.252	COG0247	C	Fe-S oxidoreductase
XZS99625_b1_gene1	AACY01044087.938.1999	250	0.82	182	0.0043	0.2567	59.4676	0.906	0.159	COG1186	J	Protein chain release factor B
Contig38327_gene1	AACY01100753.558.1515	317	0.825	245	0.0216	1.2825	59.4795	0.803	0.347	COG1220	O	ATP-dependent protease HslVU (ClpYQ), ATPase subunit
Contig41652_gene2	AACY01070720.1.459	221	0.829	145	0.0043	0.257	59.4889	0.813	0.232	COG0365	I	Acyl-coenzyme A synthetases/AMP-(fatty) acid ligases
Contig42707_gene3	AACY01373228.1.666	216	0.868	143	0.003	0.1781	59.5111	0.614	0.372	COG0107	E	Imidazoleglycerol-phosphate synthase
Contig1614_gene1	AACY01055006.10.1134	397	0.806	293	0.0037	0.2201	59.5191	0.886	0.405	Q9MA07	na	null
Contig5579_gene1	AACY01561270.1.775	395	0.826	257	0.0032	0.1893	59.5325	0.584	0.262	COG1190	J	Lysyl-tRNA synthetase (class II)
Contig5579_gene1	AACY01619127.1.915	439	0.849	297	0.0032	0.1893	59.5325	0.584	0.209	COG1190	J	Lysyl-tRNA synthetase (class II)
XZS32937_y1_gene1	AACY01399696.24.902	199	0.856	124	0.0031	0.1839	59.5328	0.78	0.408	COG2055	C	Malate/L-lactate dehydrogenases
Contig24522_gene1	AACY01549590.213.654	149	0.804	101	0.0045	0.2667	59.5336	0.725	0.308	COG0346	E	Lactoylglutathione lyase and related lyases
Contig30034_gene1	AACY01687055.399.869	228	0.849	145	0.0032	0.1879	59.5536	0.903	0.383	COG4101	G	Predicted mannose-6-phosphate isomerase
Contig8998_gene1	AACY01105535.96.1331	219	0.866	133	0.0032	0.1923	59.5851	0.89	0.286	COG0260	E	Leucyl aminopeptidase
XZS39484_g1_gene1	AACY01317599.19.995	310	0.824	209	0.0041	0.2435	59.6269	0.704	0.158	COG2609	C	Pyruvate dehydrogenase complex, dehydrogenase (E1) component
XZS30869_b1_gene1	AACY01049373.4511.5305	397	0.822	263	0.0039	0.2316	59.6462	0.936	0.183	COG0207	F	Thymidylate synthase
XZS31785_y1_gene2	AACY01423011.299.908	305	0.878	187	0.0238	1.4193	59.6615	0.796	0.428	COG1186	J	Protein chain release factor B
XZS3523_g1_gene1	AACY01337569.38.841	313	0.851	214	0.0032	0.1891	59.6635	0.741	0.287	COG0434	R	Predicted TIM-barrel enzyme
XZS92350_b1_gene2	AACY01444022.1.754	145	0.835	102	0.0172	1.028	59.6825	0.685	0.444	COG0842	V	ABC-type multidrug transport system, permease component
XZS97387_g1_gene1	AACY01544498.75.710	325	0.857	209	0.0037	0.2238	59.6826	0.734	0.27	COG0450	O	Peroxiredoxin
XZS53616_y1_gene1	AACY01600353.485.805	140	0.816	102	0.0038	0.2297	59.7045	0.812	0.304	COG1960	I	Acyl-CoA dehydrogenases
Contig8865_gene1	AACY01384930.115.807	253	0.891	155	0.002	0.1182	59.7283	0.901	0.475	COG5012	R	Predicted cobalamin binding protein
XZS93922_g1_gene1	AACY01099125.1.1256	402	0.805	276	0.0052	0.3088	59.7443	0.846	0.401	COG0505	E	Carbamoylphosphate synthase small subunit
XZS37550_b1_gene1	AACY01071021.401.2074	192	0.866	126	0.0177	1.0575	59.7609	0.68	0.229	COG0129	E	Dihydroxyacid dehydratase/phosphogluconate dehydratase
XZS115968_g1_gene1	AACY01339986.1.864	305	0.87	184	0.0033	0.1966	59.7936	0.687	0.183	COG1052	R	Lactate dehydrogenase and related dehydrogenases
XZS67886_g1_gene1	AACY01001406.1933.2409	236	0.869	152	0.0031	0.1842	59.8108	0.798	0.262	COG0447	H	Dihydroxynaphthoic acid synthase
XZS3558_g1_gene2	AACY01068414.914.1315	175	0.822	128	0.0047	0.2793	59.8325	0.484	0.279	COG0103	J	Ribosomal protein S9
XZS20976_b5_gene1	AACY01004600.1817.3010	221	0.809	150	0.0049	0.2947	59.8599	0.777	0.195	COG1960	I	Acyl-CoA dehydrogenases
Contig14203_gene1	AACY01541524.204.665	214	0.827	138	0.0046	0.2754	59.8701	0.916	0.22	COG0110	R	Acetyltransferase (isoleucine patch superfamily)
Contig29318_gene1	AACY01444066.1.455	214	0.872	147	0.015	0.9007	59.8803	0.904	0.426	COG0440	E	Acetolactate synthase, small (regulatory) subunit
Contig2357_gene1	AACY01009293.9800.10144	132	0.805	112	0.0062	0.3708	59.9515	0.956	0.159	COG0335	J	Ribosomal protein L19
Contig34723_gene3	AACY01514812.21.842	273	0.827	207	0.0043	0.2593	59.9623	0.856	0.111	COG1282	C	NAD/NADP transhydrogenase beta subunit
Contig29176_gene1	AACY01019368.815.1987	411	0.808	296	0.0042	0.2541	59.9654	0.87	0.105	COG0075	E	Serine-pyruvate aminotransferase/archaeal aspartate aminotransferase
Contig26117_gene1	AACY01118152.379.2211	225	0.83	152	0.0037	0.2208	59.9982	0.838	0.27	COG0067	E	Glutamate synthase domain 1
XZS98427_b1_gene1	AACY01071723.158.1132	320	0.845	212	0.0034	0.2014	60.0039	0.861	0.129	COG1804	C	Predicted acyl-CoA transferases/carnitine dehydratase
XZS52190_x1_gene1	AACY01579746.389.880	171	0.83	111	0.0036	0.2153	60.0318	0.883	0.165	COG0388	R	Predicted amidohydrolase
Contig16160_gene1	AACY01050790.51.1319	371	0.801	270	0.0039	0.2345	60.0422	0.807	0.179	COG0677	M	UDP-N-acetyl-D-mannosaminuronate dehydrogenase
XZS20130_g2_gene1	AACY01399719.84.906	243	0.809	172	0.0038	0.2307	60.0628	0.703	0.299	COG0761	I	Penicillin tolerance protein
Contig4612_gene1	AACY01570124.94.832	353	0.821	242	0.0035	0.2082	60.0661	0.664	0.426	COG0286	V	Type I restriction-modification system methyltransferase subunit
XZS2814_b1_gene1	AACY01389574.41.767	229	0.814	164	0.02	1.2033	60.0747	0.822	0.405	COG0129	E	Dihydroxyacid dehydratase/phosphogluconate dehydratase
XZS80895_y1_gene1	AACY01050562.282.1241	299	0.84	199	0.0038	0.2271	60.0788	0.874	0.324	COG2801	L	Transposase and inactivated derivatives
XZS35400_g1_gene1	AACY01609848.53.598	180	0.861	121	0.0051	0.3063	60.0933	0.829	0.178	COG1403	V	Restriction endonuclease
Contig22929_gene1	AACY01405454.207.982	177	0.899	108	0.0029	0.1723	60.0974	0.763	0.402	COG1038	C	Pyruvate carboxylase
XZS18773_b2_gene1	AACY01092348.6707.8191	376	0.811	279	0.0047	0.2803	60.1033	0.913	0.167	COG1012	C	NAD-dependent aldehyde dehydrogenases
XZS55591_g1_gene1	AACY01121530.223.672	179	0.896	113	0.0052	0.3126	60.1625	0.824	0.148	COG0629	L	Single-stranded DNA-binding protein
XZS90323_g1_gene1	AACY01066752.2.1030	176	0.846	116	0.0043	0.2578	60.1684	0.813	0.314	COG0145	E	N-methylhydantoinase A/acetone carboxylase, beta subunit
Contig9701_gene2	AACY01697352.68.884	218	0.801	162	0.0186	1.118	60.189	0.69	0.452	COG2025	C	Electron transfer flavoprotein, alpha subunit
Contig20285_gene1	AACY01010860.54.2174	496	0.816	347	0.0039	0.2324	60.1959	0.807	0.178	COG0513	K	Superfamily II DNA and RNA helicases
Contig39180_gene1	AACY01091523.1.2050	455	0.815	328	0.0191	1.1527	60.2575	0.558	0.378	COG0178	L	Excinuclease ATPase subunit
Contig39180_gene1	AACY01338412.1.769	429	0.884	250	0.0191	1.1527	60.2575	0.558	0.41	COG0178	L	Excinuclease ATPase subunit
Contig4788_gene1	AACY01115681.204.1506	304	0.804	241	0.0169	1.0163	60.2651	0.488	0.351	COG1220	O	ATP-dependent protease HslVU (ClpYQ), ATPase subunit
Contig41064_gene1	AACY01602935.1.573	178	0.801	140	0.0045	0.2731	60.2669	0.836	0.129	COG1129	G	ABC-type sugar transport system, ATPase component
Contig42651_gene1	AACY01091582.1.955	240	0.918	133	0.0021	0.128	60.3202	0.898	0.352	COG2710	C	Nitrogenase molybdenum-iron protein, alpha and beta chains
Contig42032_gene2	AACY01772837.161.694	168	0.881	108	0.006	0.3634	60.3227	0.632	0.282	COG0250	K	Transcription antiterminator
XZS29359_y1_gene1	AACY01069967.627.1319	177	0.829	116	0.0042	0.2537	60.3321	0.791	0.214	COG1011	R	Predicted hydrolase (HAD superfamily)
Contig20067_gene1	AACY01012151.1.1753	346	0.82	243	0.0166	1.003	60.3553	0.874	0.444	COG0511	I	Biotin carboxyl carrier protein
Contig439_gene1	AACY01803366.1.894	327	0.827	213	0.0237	1.4335	60.3873	0.827	0.395	COG1290	C	Cytochrome b subunit of the bc complex
Contig1798_gene1	AACY01079266.1.1231	459	0.871	286	0.0213	1.2841	60.4251	0.899	0.41	COG0465	O	ATP-dependent Zn proteases
XZS63086_y1_gene1	AACY01757532.1.594	260	0.834	174	0.0036	0.2206	60.4378	0.752	0.461	COG0001	H	null
Contig26455_gene1	AACY01476383.1.887	337	0.832	231	0.0215	1.3032	60.5027	0.833	0.331	COG0308	E	Aminopeptidase N
XZS32690_x1_gene1	AACY01035307.1.1670	479	0.832	314	0.0035	0.2093	60.507	0.649	0.304	COG0308	E	Aminopeptidase N
XZS73430_b1_gene1	AACY01021091.5462.6322	221	0.843	139	0.0034	0.2086	60.5404	0.819	0.239	COG0843	C	Heme/copper-type cytochrome/quinol oxidases, subunit 1
Contig9643_gene1	AACY01027533.189.1469	426	0.802	297	0.0032	0.1959	60.5552	0.816	0.213	COG2224	C	Isocitrate lyase
XZS79388_g3_gene1	AACY01092381.201.1115	426	0.821	289	0.0045	0.2747	60.5947	0.903	0.302	COG3508	Q	Homogentisate 1,2-dioxygenase
XZS94128_g1_gene1	AACY01000191.62.3595	431	0.812	319	0.0036	0.2192	60.6021	0.858	0.191	COG0646	E	Methionine synthase I (cobalamin-dependent), methyltransferase domain
Contig1789_gene1	AACY01611341.38.751	327	0.852	236	0.0038	0.2296	60.6209	0.939	0.218	COG1220	O	ATP-dependent protease HslVU (ClpYQ), ATPase subunit
XZS7352_x1_gene1	AACY01799863.1.421	171	0.835	126	0.005	0.3029	60.6285	0.82	0.207	COG4215	E	ABC-type arginine transport system, permease component
Contig2434_gene1	AACY01470801.1.863	410	0.812	260	0.0033	0.1999	60.6411	0.956	0.432	COG5013	C	Nitrate reductase alpha subunit
XZS26311_y1_gene1	AACY01061653.4024.5061	331	0.802	231	0.0036	0.2199	60.6489	0.833	0.366	COG0016	J	Phenylalanyl-tRNA synthetase alpha subunit
Contig41809_gene1	AACY01424285.1.799	342	0.802	262	0.0194	1.1756	60.6544	0.669	0.463	COG1197	K	Transcription-repair coupling factor (superfamily II helicase)
XZS77424_y1_gene1	AACY01471259.15.812	241	0.82	177	0.0043	0.2613	60.7074	0.616	0.315	COG2022	H	Uncharacterized enzyme of thiazole biosynthesis
Contig16796_gene1	AACY01004963.1214.1981	353	0.83	238	0.0037	0.2275	60.7259	0.878	0.254	COG0024	J	Methionine aminopeptidase
XZS55194_x1_gene1	AACY01785589.12.824	370	0.875	223	0.0026	0.1556	60.7347	0.695	0.151	COG0334	E	Glutamate dehydrogenase/leucine dehydrogenase
XZS81243_x1_gene1	AACY01311721.1.516	207	0.883	136	0.0041	0.2482	60.7527	0.776	0.143	COG1196	D	Chromosome segregation ATPases
Contig22571_gene1	AACY01056457.1.1483	294	0.801	215	0.0039	0.236	60.7554	0.855	0.175	COG0465	O	ATP-dependent Zn proteases
XZS55399_b1_gene1	AACY01310114.1.976	275	0.805	205	0.0151	0.9204	60.7657	0.791	0.383	COG3825	S	Uncharacterized protein conserved in bacteria
XZS75243_b1_gene1	AACY01066954.9.1257	460	0.87	306	0.0263	1.5982	60.7708	0.807	0.384	COG0587	L	DNA polymerase III, alpha subunit
XZS59141_g1_gene3	AACY01554651.386.706	129	0.833	101	0.0044	0.2687	60.7718	0.853	0.277	COG0393	S	Uncharacterized conserved protein
Contig30577_gene1	AACY01688434.1.939	439	0.875	287	0.0033	0.1993	60.7829	0.724	0.182	COG0133	E	Tryptophan synthase beta chain
Contig82_gene1	AACY01541455.440.864	183	0.816	140	0.0049	0.2993	60.785	0.756	0.266	COG0473	E	Isocitrate/isopropylmalate dehydrogenase
Contig6206_gene2	AACY01532838.2.823	325	0.815	237	0.0045	0.2733	60.8018	0.865	0.28	COG4992	E	Ornithine/acetylornithine aminotransferase
Contig1376_gene1	AACY01026568.655.1125	204	0.921	125	0.0027	0.1668	60.8056	0.851	0.329	COG0049	J	Ribosomal protein S7
Contig1918_gene1	AACY01100693.3991.4986	352	0.808	274	0.0039	0.2389	60.8071	0.981	0.16	COG0714	R	MoxR-like ATPases
Contig25182_gene1	AACY01686292.3.933	198	0.86	120	0.0168	1.0219	60.8303	0.941	0.425	COG1012	C	NAD-dependent aldehyde dehydrogenases
Contig6636_gene1	AACY01509501.294.898	154	0.807	112	0.0036	0.2176	60.8429	0.801	0.316	COG0466	O	ATP-dependent Lon protease, bacterial type
XZS47845_x1_gene1	AACY01390988.1.823	330	0.806	246	0.0039	0.2383	60.8511	0.79	0.164	COG0277	C	FAD/FMN-containing dehydrogenases
XZS63468_x1_gene1	AACY01365607.4.441	150	0.808	103	0.0041	0.252	60.8605	0.799	0.181	COG0678	O	Peroxiredoxin
XZS92028_b1_gene1	AACY01082664.7967.9499	312	0.887	202	0.0033	0.1992	60.8629	0.599	0.369	COG0777	I	Acetyl-CoA carboxylase beta subunit
XZS50473_x1_gene1	AACY01017316.1856.2694	201	0.804	157	0.0173	1.0558	60.8852	0.634	0.472	COG1131	V	ABC-type multidrug transport system, ATPase component
Contig29342_gene1	AACY01802696.1.937	402	0.803	309	0.004	0.2413	60.8947	0.618	0.235	COG0587	L	DNA polymerase III, alpha subunit
XZS94204_g1_gene1	AACY01760861.1.581	244	0.813	181	0.0046	0.2807	60.9032	0.824	0.378	COG0514	L	Superfamily II DNA helicase
Contig30866_gene1	AACY01098078.209.1750	388	0.827	276	0.0041	0.2484	60.9754	0.599	0.241	COG0119	E	Isopropylmalate/homocitrate/citramalate synthases
XZS44488_b1_gene1	AACY01047445.780.1619	317	0.807	242	0.0037	0.2227	61.004	0.671	0.271	COG1086	G	Predicted nucleoside-diphosphate sugar epimerases
XZS84830_b1_gene2	AACY01108630.1478.1900	203	0.871	139	0.0031	0.187	61.0378	0.838	0.378	COG0105	F	Nucleoside diphosphate kinase
XZS65867_x1_gene1	AACY01353327.126.832	255	0.83	186	0.0041	0.2477	61.0455	0.602	0.267	COG0031	E	Cysteine synthase
XZS116386_b2_gene1	AACY01085013.1868.3034	466	0.824	318	0.0042	0.2585	61.0671	0.688	0.253	COG0436	E	Aspartate/tyrosine/aromatic aminotransferase
XZS75889_y1_gene1	AACY01095389.1.2604	342	0.83	240	0.0039	0.2405	61.0674	0.651	0.427	COG1410	E	Methionine synthase I, cobalamin-binding domain
XZS58425_g1_gene1	AACY01455905.1.798	204	0.854	129	0.0023	0.1408	61.1047	0.857	0.369	COG1804	C	Predicted acyl-CoA transferases/carnitine dehydratase
XZS85684_g1_gene1	AACY01089379.8481.9599	392	0.807	274	0.0043	0.2629	61.1257	0.81	0.18	COG2021	E	Homoserine acetyltransferase
XZS25095_x1_gene1	AACY01724571.89.511	177	0.847	117	0.0026	0.1583	61.1393	0.808	0.338	COG0105	F	Nucleoside diphosphate kinase
XZS94960_b1_gene1	AACY01664162.113.448	156	0.847	110	0.0022	0.1369	61.1807	0.697	0.305	COG2127	S	Uncharacterized conserved protein
Contig23132_gene1	AACY01048012.1006.1494	222	0.805	158	0.0043	0.2618	61.2139	0.832	0.312	COG0252	E	L-asparaginase/archaeal Glu-tRNAGln amidotransferase subunit D
Contig3309_gene1	AACY01108418.1289.4186	372	0.805	270	0.0044	0.2695	61.2205	0.94	0.325	COG0243	C	Anaerobic dehydrogenases, typically selenocysteine-containing
XZS112948_b1_gene2	AACY01657026.448.923	225	0.873	141	0.0211	1.2932	61.2226	0.861	0.472	COG0538	C	Isocitrate dehydrogenases
XZS31151_y1_gene1	AACY01056075.157.1200	258	0.805	194	0.0032	0.1948	61.2234	0.854	0.315	COG1077	D	Actin-like ATPase involved in cell morphogenesis
XZS75215_b1_gene1	AACY01476898.12.836	161	0.895	104	0.0182	1.1161	61.2395	0.49	0.134	COG1629	P	Outer membrane receptor proteins, mostly Fe transport
XZS70157_g1_gene1	AACY01383615.1.427	184	0.805	127	0.0189	1.1549	61.2463	0.695	0.313	COG1486	G	Alpha-galactosidases/6-phospho-beta-glucosidases, family 4 of glycosyl hydrolases
XZS96107_b1_gene1	AACY01011079.2581.4326	444	0.849	298	0.0031	0.1886	61.2483	0.928	0.152	COG0028	E	Thiamine pyrophosphate-requiring enzymes [acetolactate synthase, pyruvate dehydrogenase (cytochrome), glyoxylate carboligase, phosphonopyruvate decarboxylase]
Contig42330_gene1	AACY01353901.172.510	171	0.857	111	0.0042	0.2566	61.2502	0.606	0.349	COG0633	C	Ferredoxin
XZS40943_b1_gene1	AACY01041699.1.2833	374	0.809	282	0.0046	0.2824	61.2534	0.836	0.205	COG0067	E	Glutamate synthase domain 1
Contig1589_gene1	AACY01092119.1955.2425	164	0.81	125	0.0033	0.2037	61.2565	0.892	0.216	COG0049	J	Ribosomal protein S7
XZS29845_x1_gene1	AACY01802777.139.902	379	0.867	248	0.0022	0.1327	61.2625	0.905	0.296	COG0443	O	Molecular chaperone
Contig155_gene1	AACY01050799.459.1931	417	0.823	298	0.0054	0.333	61.2647	0.773	0.142	COG0465	O	ATP-dependent Zn proteases
Contig11287_gene1	AACY01027025.912.1910	358	0.84	255	0.0041	0.2506	61.2862	0.718	0.146	COG4175	E	ABC-type proline/glycine betaine transport system, ATPase component
Contig7803_gene2	AACY01772420.1.672	243	0.829	169	0.0038	0.2327	61.2981	0.916	0.394	COG0714	R	MoxR-like ATPases
Contig20740_gene1	AACY01637237.341.808	204	0.81	152	0.0037	0.2241	61.2995	0.768	0.454	COG0233	J	Ribosome recycling factor
XZS71207_b1_gene1	AACY01047923.1.966	378	0.812	266	0.0039	0.2395	61.3088	0.834	0.296	COG0243	C	Anaerobic dehydrogenases, typically selenocysteine-containing
XZS9337_x1_gene1	AACY01024625.4239.4652	163	0.865	103	0.0033	0.2035	61.3794	0.768	0.275	COG0197	J	Ribosomal protein L16/L10E
Contig16347_gene1	AACY01793946.1.949	387	0.858	253	0.0217	1.3304	61.3879	0.636	0.414	COG0399	M	Predicted pyridoxal phosphate-dependent enzyme apparently involved in regulation of cell wall biogenesis
XZS99348_b1_gene1	AACY01078493.1584.2594	457	0.823	327	0.0036	0.2182	61.4172	0.667	0.246	COG0129	E	Dihydroxyacid dehydratase/phosphogluconate dehydratase
Contig2769_gene1	AACY01031620.2194.3522	386	0.806	282	0.003	0.1866	61.4292	0.867	0.237	COG0499	H	S-adenosylhomocysteine hydrolase
XZS48484_x1_gene1	AACY01683538.116.703	277	0.82	193	0.0029	0.1801	61.4307	0.818	0.116	COG0740	U	Protease subunit of ATP-dependent Clp proteases
XZS51298_x1_gene2	AACY01719704.1.672	187	0.826	120	0.0039	0.238	61.4627	0.786	0.456	COG2303	E	Choline dehydrogenase and related flavoproteins
XZS28453_g1_gene1	AACY01010547.201.1860	366	0.842	240	0.0046	0.2834	61.4919	0.8	0.276	COG1053	C	Succinate dehydrogenase/fumarate reductase, flavoprotein subunit
XZS60594_g1_gene1	AACY01495593.1.559	243	0.802	185	0.005	0.3064	61.5037	0.854	0.269	COG3268	S	Uncharacterized conserved protein
XZS35377_b1_gene1	AACY01593247.69.843	350	0.822	241	0.018	1.106	61.5049	0.745	0.475	COG0129	E	Dihydroxyacid dehydratase/phosphogluconate dehydratase
XZS16527_g1_gene1	AACY01775698.1.848	228	0.825	159	0.0036	0.2242	61.5136	0.824	0.197	COG0201	U	Preprotein translocase subunit SecY
Contig31861_gene1	AACY01062581.249.3067	515	0.848	342	0.0025	0.1559	61.5217	0.961	0.163	COG0085	K	DNA-directed RNA polymerase, beta subunit/140 kD subunit
XZS20571_b2_gene1	AACY01121437.255.1031	326	0.818	235	0.0038	0.2331	61.5458	0.642	0.256	COG0623	I	Enoyl-[acyl-carrier-protein] reductase (NADH)
XZS67223_x1_gene1	AACY01751909.49.429	171	0.802	125	0.0044	0.2712	61.5527	0.911	0.301	COG4993	G	Glucose dehydrogenase
Contig6757_gene1	AACY01497650.1.903	441	0.801	299	0.0038	0.2322	61.5635	0.863	0.351	COG1804	C	Predicted acyl-CoA transferases/carnitine dehydratase
XZS71124_b1_gene1	AACY01030579.134.934	278	0.86	199	0.0042	0.2571	61.5796	0.847	0.149	COG0395	G	ABC-type sugar transport system, permease component
XZS32483_b1_gene2	AACY01085622.732.1409	269	0.837	183	0.0037	0.2264	61.5812	0.832	0.158	COG1176	E	ABC-type spermidine/putrescine transport system, permease component I
Contig9072_gene2	AACY01098859.256.1299	291	0.829	215	0.0039	0.243	61.6025	0.885	0.26	COG2255	L	Holliday junction resolvasome, helicase subunit
Contig190_gene1	AACY01076010.446.2206	363	0.877	234	0.0035	0.2162	61.6294	0.863	0.29	COG0689	J	RNase PH
XZS101082_g1_gene2	AACY01081128.1491.2525	239	0.818	158	0.0038	0.2353	61.6486	0.503	0.312	COG0823	U	Periplasmic component of the Tol biopolymer transport system
Contig4939_gene1	AACY01471843.1.691	165	0.842	112	0.0037	0.2257	61.6545	0.697	0.267	COG1816	F	Adenosine deaminase
XZS86566_g1_gene1	AACY01004340.698.1870	270	0.821	178	0.0033	0.2063	61.6554	0.844	0.223	COG1473	R	Metal-dependent amidase/aminoacylase/carboxypeptidase
XZS43248_b1_gene2	AACY01696760.218.832	236	0.804	181	0.0037	0.2274	61.6555	0.857	0.383	COG2421	C	Predicted acetamidase/formamidase
Contig13709_gene1	AACY01658349.46.846	372	0.802	266	0.0034	0.2088	61.6635	0.578	0.12	COG0021	G	Transketolase
Contig18336_gene1	AACY01081909.880.1857	330	0.84	253	0.0037	0.2279	61.6652	0.609	0.148	COG1830	G	DhnA-type fructose-1,6-bisphosphate aldolase and related enzymes
XZS68712_b1_gene1	AACY01546077.58.846	306	0.844	210	0.0037	0.2265	61.6795	0.841	0.155	COG2022	H	Uncharacterized enzyme of thiazole biosynthesis
XZS13871_b1_gene1	AACY01535555.1.941	311	0.842	202	0.0247	1.525	61.6853	0.982	0.359	COG0567	C	2-oxoglutarate dehydrogenase complex, dehydrogenase (E1) component, and related enzymes
XZS35328_b1_gene1	AACY01060152.1121.2257	343	0.811	243	0.0043	0.2678	61.7221	0.828	0.283	COG2021	E	Homoserine acetyltransferase
Contig30710_gene2	AACY01086099.492.1418	229	0.858	159	0.0026	0.163	61.747	0.818	0.27	COG0714	R	MoxR-like ATPases
Contig17108_gene2	AACY01003904.1962.2810	382	0.818	285	0.0037	0.2307	61.75	0.861	0.181	COG0714	R	MoxR-like ATPases
XZS32261_g1_gene1	AACY01483331.31.780	175	0.832	118	0.0033	0.2058	61.8013	0.767	0.289	COG0217	S	Uncharacterized conserved protein
Contig17086_gene1	AACY01017559.698.1540	198	0.847	136	0.0063	0.3875	61.8282	0.778	0.263	COG1196	D	Chromosome segregation ATPases
XZS26724_y1_gene1	AACY01070719.1575.1898	148	0.84	105	0.0039	0.2399	61.8542	0.903	0.352	COG0365	I	Acyl-coenzyme A synthetases/AMP-(fatty) acid ligases
Contig2115_gene1	AACY01023124.2860.3760	376	0.844	236	0.0026	0.1622	61.8643	0.954	0.311	COG0499	H	S-adenosylhomocysteine hydrolase
XZS1835_g1_gene1	AACY01024475.299.688	155	0.82	110	0.0045	0.2771	61.8713	0.884	0.188	COG0780	R	Enzyme related to GTP cyclohydrolase I
XZS77273_x1_gene2	AACY01471183.356.823	216	0.813	154	0.0041	0.2567	61.8789	0.881	0.252	COG2030	I	Acyl dehydratase
Contig12412_gene1	AACY01608920.12.521	197	0.81	141	0.0041	0.2558	61.8933	0.713	0.2	COG0114	C	Fumarase
XZS2946_b1_gene1	AACY01053799.1.742	328	0.841	219	0.0031	0.1935	61.9374	0.834	0.381	COG0445	D	NAD/FAD-utilizing enzyme apparently involved in cell division
XZS71714_b1_gene2	AACY01102113.2195.2617	179	0.813	122	0.0048	0.2988	61.9616	0.613	0.289	COG0314	H	Molybdopterin converting factor, large subunit
Contig42200_gene1	AACY01028721.1023.1544	156	0.808	129	0.0046	0.2828	61.9731	0.657	0.308	COG0743	I	1-deoxy-D-xylulose 5-phosphate reductoisomerase
XZS2549_b1_gene1	AACY01076788.667.1458	168	0.863	101	0.0026	0.1604	61.9762	0.624	0.267	COG2326	S	Uncharacterized conserved protein
XZS88991_y1_gene1	AACY01009534.212.1195	215	0.807	157	0.0072	0.4451	62.0038	0.66	0.374	COG0039	C	Malate/lactate dehydrogenases
XZS100665_b1_gene1	AACY01497629.7.666	239	0.859	155	0.0027	0.1694	62.0108	0.877	0.452	COG0147	E	Anthranilate/para-aminobenzoate synthases component I
XZS16580_b1_gene1	AACY01120930.479.2323	202	0.827	148	0.0039	0.2414	62.0206	0.932	0.178	COG0050	J	GTPases - translation elongation factors
Contig14824_gene1	AACY01031883.45.1043	440	0.806	319	0.0035	0.2151	62.0336	0.848	0.307	COG0039	C	Malate/lactate dehydrogenases
XZS55215_x1_gene1	AACY01434422.1.320	159	0.83	105	0.0146	0.907	62.0405	0.735	0.408	COG0378	K	Ni2+-binding GTPase involved in regulation of expression and maturation of urease and hydrogenase
XZS55215_x1_gene1	AACY01113369.814.1345	231	0.84	155	0.0146	0.907	62.0405	0.735	0.4	COG0378	K	Ni2+-binding GTPase involved in regulation of expression and maturation of urease and hydrogenase
XZS73080_g1_gene2	AACY01064621.441.2054	283	0.821	189	0.0033	0.2019	62.0457	0.832	0.203	COG0213	F	Thymidine phosphorylase
Contig33303_gene1	AACY01027988.796.1713	204	0.81	141	0.0037	0.2281	62.0521	0.848	0.416	COG2141	C	Coenzyme F420-dependent N5,N10-methylene tetrahydromethanopterin reductase and related flavin-dependent oxidoreductases
Contig33303_gene1	AACY01677807.1.382	175	0.813	122	0.0037	0.2281	62.0521	0.848	0.154	COG2141	C	Coenzyme F420-dependent N5,N10-methylene tetrahydromethanopterin reductase and related flavin-dependent oxidoreductases
Contig29364_gene1	AACY01087044.8301.11507	467	0.846	330	0.0042	0.2582	62.0522	0.843	0.223	COG0439	I	Biotin carboxylase
XZS93943_g1_gene1	AACY01066263.224.1147	409	0.803	298	0.0045	0.2777	62.0642	0.859	0.253	COG0115	E	Branched-chain amino acid aminotransferase/4-amino-4-deoxychorismate lyase
XZS48710_x1_gene2	AACY01782470.479.809	142	0.809	109	0.0043	0.2648	62.1029	0.717	0.345	COG4181	Q	Predicted ABC-type transport system involved in lysophospholipase L1 biosynthesis, ATPase component
XZS20770_b3_gene2	AACY01149343.174.1014	199	0.845	141	0.0174	1.0815	62.1067	0.738	0.351	COG0774	M	UDP-3-O-acyl-N-acetylglucosamine deacetylase
Contig26974_gene1	AACY01331719.1.484	243	0.889	152	0.0153	0.9521	62.1132	0.787	0.446	COG1484	L	DNA replication protein
XZS82507_b1_gene1	AACY01305147.1.871	435	0.836	279	0.0028	0.1747	62.1362	0.847	0.23	COG1982	E	Arginine/lysine/ornithine decarboxylases
XZS72892_b1_gene1	AACY01064452.1.1475	404	0.802	312	0.0202	1.2557	62.1415	0.658	0.424	COG2070	R	Dioxygenases related to 2-nitropropane dioxygenase
XZS89247_y1_gene1	AACY01008643.13.789	135	0.833	101	0.0038	0.2381	62.1695	0.904	0.346	COG1024	I	Enoyl-CoA hydratase/carnithine racemase
XZS78650_g1_gene1	AACY01595351.1.918	416	0.81	289	0.0028	0.1711	62.1791	0.63	0.208	COG0205	G	6-phosphofructokinase
XZS86394_g2_gene1	AACY01703185.233.913	295	0.851	183	0.003	0.1858	62.2099	0.935	0.195	COG0028	E	Thiamine pyrophosphate-requiring enzymes [acetolactate synthase, pyruvate dehydrogenase (cytochrome), glyoxylate carboligase, phosphonopyruvate decarboxylase]
XZS38199_g1_gene3	AACY01343974.1.634	255	0.819	187	0.0031	0.1955	62.2468	0.807	0.159	COG0107	E	Imidazoleglycerol-phosphate synthase
XZS102499_b2_gene2	AACY01586020.2.502	217	0.815	156	0.0041	0.2543	62.2666	0.819	0.312	Q8PAD0	na	null
Contig1510_gene1	AACY01018715.180.1208	317	0.844	223	0.0037	0.2318	62.2896	0.882	0.276	COG5008	U	Tfp pilus assembly protein, ATPase PilU
Contig12172_gene1	AACY01091625.5479.7041	549	0.878	352	0.0026	0.1644	62.2977	0.851	0.208	COG0134	E	Indole-3-glycerol phosphate synthase
XZS50266_x1_gene2	AACY01639576.461.859	192	0.82	130	0.003	0.19	62.3162	0.835	0.11	COG0365	I	Acyl-coenzyme A synthetases/AMP-(fatty) acid ligases
Contig2172_gene1	AACY01089396.119.4165	488	0.811	347	0.0032	0.198	62.3398	0.842	0.178	COG0067	E	Glutamate synthase domain 1
Contig31923_gene1	AACY01106358.44.1924	644	0.835	394	0.0026	0.1627	62.3679	0.932	0.388	COG0422	H	Thiamine biosynthesis protein ThiC
Contig15776_gene2	AACY01735006.1.818	265	0.802	186	0.0038	0.2351	62.3758	0.841	0.277	COG0277	C	FAD/FMN-containing dehydrogenases
Contig36466_gene1	AACY01098442.6.1277	586	0.862	404	0.0037	0.2288	62.4141	0.839	0.306	COG0532	J	Translation initiation factor 2 (IF-2; GTPase)
Contig42096_gene1	AACY01035412.7159.9577	621	0.802	446	0.0038	0.2342	62.4171	0.714	0.268	COG0209	F	Ribonucleotide reductase, alpha subunit
XZS65103_y1_gene1	AACY01084720.5376.6593	385	0.83	263	0.0029	0.1783	62.4187	0.875	0.142	COG0304	I	3-oxoacyl-(acyl-carrier-protein) synthase
XZS116324_g1_gene2	AACY01701540.25.483	153	0.807	113	0.0032	0.201	62.4218	0.736	0.463	COG3045	S	Uncharacterized protein conserved in bacteria
XZS47523_b1_gene1	AACY01031526.513.1418	430	0.848	289	0.0029	0.1818	62.4342	0.842	0.398	COG0464	O	ATPases of the AAA+ class
Contig29676_gene1	AACY01076823.279.1820	706	0.853	481	0.0027	0.1657	62.4443	0.913	0.364	COG0056	C	F0F1-type ATP synthase, alpha subunit
Contig26839_gene1	AACY01096758.546.1982	531	0.803	370	0.0029	0.1791	62.452	0.709	0.122	COG0719	O	ABC-type transport system involved in Fe-S cluster assembly, permease component
Contig31438_gene1	AACY01135083.1.918	437	0.803	303	0.0198	1.2374	62.4665	0.852	0.433	COG0146	E	N-methylhydantoinase B/acetone carboxylase, alpha subunit
XZS16570_g1_gene1	AACY01003104.178.1556	262	0.806	185	0.0033	0.2068	62.4865	0.907	0.282	COG0665	E	Glycine/D-amino acid oxidases (deaminating)
Contig21500_gene2	AACY01381953.1.507	200	0.833	137	0.0044	0.2772	62.5071	0.483	0.122	COG0129	E	Dihydroxyacid dehydratase/phosphogluconate dehydratase
XZS95101_g1_gene1	AACY01076806.435.1793	455	0.819	320	0.0039	0.2433	62.5084	0.624	0.155	COG0372	C	Citrate synthase
Contig1920_gene1	AACY01473686.3.886	370	0.837	251	0.0033	0.2074	62.5331	0.918	0.348	COG5008	U	Tfp pilus assembly protein, ATPase PilU
XZS50388_x1_gene1	AACY01686591.89.884	374	0.865	244	0.0244	1.5281	62.535	0.881	0.403	COG0410	E	ABC-type branched-chain amino acid transport systems, ATPase component
Contig25000_gene1	AACY01030776.4103.5512	438	0.839	298	0.0033	0.2063	62.5429	0.959	0.195	COG0719	O	ABC-type transport system involved in Fe-S cluster assembly, permease component
XZS93037_b2_gene1	AACY01062047.1.1071	400	0.82	287	0.0035	0.2174	62.552	0.878	0.256	COG0498	E	Threonine synthase
XZS16106_b1_gene1	AACY01787904.180.931	173	0.809	130	0.0035	0.2192	62.5677	0.798	0.165	COG1077	D	Actin-like ATPase involved in cell morphogenesis
XZS46741_g1_gene1	AACY01036575.1.1023	394	0.866	282	0.0036	0.226	62.6045	0.522	0.218	COG0188	L	Type IIA topoisomerase (DNA gyrase/topo II, topoisomerase IV), A subunit
XZS9902_x1_gene1	AACY01103509.1339.1853	245	0.856	159	0.0037	0.2345	62.6053	0.6	0.166	COG0451	G	Nucleoside-diphosphate-sugar epimerases
Contig25145_gene2	AACY01471242.54.608	247	0.835	175	0.0042	0.2628	62.6491	0.841	0.449	COG0302	H	GTP cyclohydrolase I
XZS74848_b1_gene1	AACY01019245.4.594	259	0.832	172	0.0038	0.2366	62.6609	0.945	0.28	COG1670	J	Acetyltransferases, including N-acetylases of ribosomal proteins
Contig29970_gene1	AACY01153361.1.1018	155	0.83	105	0.0034	0.212	62.6678	0.861	0.34	COG0654	H	2-polyprenyl-6-methoxyphenol hydroxylase and related FAD-dependent oxidoreductases
XZS93624_b1_gene1	AACY01490911.1.374	182	0.822	117	0.0199	1.2483	62.6741	0.89	0.431	COG0450	O	Peroxiredoxin
XZS65875_y1_gene1	AACY01522008.439.798	158	0.819	115	0.0036	0.2227	62.6752	0.948	0.214	COG0316	S	Uncharacterized conserved protein
XZS86186_g2_gene1	AACY01092940.232.1557	354	0.824	244	0.0035	0.2164	62.6947	0.526	0.37	COG1032	C	Fe-S oxidoreductase
Contig1979_gene1	AACY01096666.1.1804	338	0.801	250	0.0042	0.2635	62.7448	0.962	0.357	COG0188	L	Type IIA topoisomerase (DNA gyrase/topo II, topoisomerase IV), A subunit
XZS25305_y1_gene1	AACY01092058.1228.3708	391	0.801	291	0.0035	0.218	62.7494	0.913	0.179	COG0542	O	ATPases with chaperone activity, ATP-binding subunit
XZS20255_b2_gene2	AACY01416115.21.503	207	0.816	135	0.0034	0.2107	62.7647	0.929	0.188	COG2080	C	Aerobic-type carbon monoxide dehydrogenase, small subunit CoxS/CutS homologs
XZS61667_x1_gene1	AACY01002906.1009.1815	344	0.84	249	0.0037	0.2351	62.7799	0.955	0.343	COG1177	E	ABC-type spermidine/putrescine transport system, permease component II
XZS101182_g1_gene1	AACY01081944.2116.3267	393	0.821	289	0.0041	0.2571	62.8059	0.839	0.273	COG0318	I	Acyl-CoA synthetases (AMP-forming)/AMP-acid ligases II
Contig16081_gene1	AACY01501660.21.956	338	0.91	198	0.0023	0.1442	62.8136	0.769	0.467	COG0667	C	Predicted oxidoreductases (related to aryl-alcohol dehydrogenases)
Contig254_gene1	AACY01002315.1127.1681	244	0.845	147	0.0022	0.1367	62.8404	0.828	0.304	COG0377	C	NADH:ubiquinone oxidoreductase 20 kD subunit and related Fe-S oxidoreductases
XZS74025_g1_gene1	AACY01403434.78.905	308	0.814	220	0.0054	0.3411	62.8913	0.775	0.248	COG0593	L	ATPase involved in DNA replication initiation
XZS21424_g2_gene1	AACY01007630.3417.5093	404	0.841	270	0.0031	0.1942	62.9007	0.922	0.279	COG2759	F	Formyltetrahydrofolate synthetase
XZS114355_b1_gene1	AACY01807430.1.1000	460	0.828	324	0.0211	1.3257	62.9287	0.85	0.426	COG2368	Q	Aromatic ring hydroxylase
Contig8062_gene1	AACY01116581.1.1658	492	0.836	328	0.0037	0.2301	62.954	0.83	0.227	COG0188	L	Type IIA topoisomerase (DNA gyrase/topo II, topoisomerase IV), A subunit
Contig16811_gene1	AACY01317927.24.782	356	0.846	246	0.0035	0.2185	62.9614	0.77	0.446	COG1028	R	Dehydrogenases with different specificities (related to short-chain alcohol dehydrogenases)
Contig33117_gene1	AACY01027330.676.2325	548	0.811	426	0.0038	0.2418	62.9667	0.85	0.158	COG0195	K	Transcription elongation factor
XZS49796_b1_gene2	AACY01014206.387.1466	267	0.816	189	0.0039	0.2438	62.9745	0.649	0.15	COG1363	G	Cellulase M and related proteins
Contig3834_gene1	AACY01029358.1.857	392	0.82	282	0.0031	0.1967	62.9965	0.495	0.177	COG0825	I	Acetyl-CoA carboxylase alpha subunit
XZS8153_y1_gene1	AACY01355085.186.942	245	0.832	172	0.0034	0.2115	63.038	0.93	0.313	COG2262	R	GTPases
XZS2950_g1_gene1	AACY01075287.85.1515	353	0.841	238	0.0026	0.1641	63.0456	0.936	0.438	COG1012	C	NAD-dependent aldehyde dehydrogenases
XZS73783_b2_gene1	AACY01295787.1.893	335	0.85	233	0.0042	0.2635	63.0516	0.77	0.303	COG1530	J	Ribonucleases G and E
XZS40666_g1_gene1	AACY01629365.1.919	311	0.803	231	0.0044	0.2764	63.0616	0.489	0.224	COG0514	L	Superfamily II DNA helicase
XZS40419_g1_gene2	AACY01103274.197.1210	328	0.832	213	0.0031	0.1956	63.0637	0.822	0.296	COG1071	C	Pyruvate/2-oxoglutarate dehydrogenase complex, dehydrogenase (E1) component, eukaryotic type, alpha subunit
XZS2501_g1_gene1	AACY01550230.284.610	148	0.825	102	0.0041	0.2582	63.0832	0.735	0.426	COG0180	J	Tryptophanyl-tRNA synthetase
Contig2207_gene1	AACY01079283.30.1070	375	0.825	250	0.0037	0.2305	63.1034	0.701	0.433	COG2801	L	Transposase and inactivated derivatives
Contig3649_gene1	AACY01145432.1.514	242	0.818	169	0.0036	0.2286	63.1291	0.924	0.313	COG0473	E	Isocitrate/isopropylmalate dehydrogenase
XZS13376_b1_gene1	AACY01109609.485.853	169	0.803	121	0.0044	0.2755	63.1519	0.84	0.178	Q89Y26	na	null
XZS87587_x1_gene1	AACY01335407.96.642	276	0.904	176	0.0027	0.1723	63.1961	0.605	0.277	COG2255	L	Holliday junction resolvasome, helicase subunit
XZS40065_g1_gene1	AACY01089617.684.2945	379	0.826	257	0.0039	0.2442	63.2217	0.488	0.223	COG0066	E	3-isopropylmalate dehydratase small subunit
XZS55122_x1_gene1	AACY01687829.68.472	165	0.831	117	0.0048	0.3047	63.239	0.667	0.192	COG1199	K	Rad3-related DNA helicases
Contig33596_gene1	AACY01119600.206.2146	621	0.816	423	0.004	0.2544	63.2526	0.781	0.15	COG0365	I	Acyl-coenzyme A synthetases/AMP-(fatty) acid ligases
XZS74202_g1_gene1	AACY01674858.1.599	178	0.801	135	0.006	0.3793	63.2678	0.836	0.274	COG1957	F	Inosine-uridine nucleoside N-ribohydrolase
Contig877_gene1	AACY01052349.472.1725	490	0.888	285	0.0023	0.1477	63.2752	0.904	0.294	COG0649	C	NADH:ubiquinone oxidoreductase 49 kD subunit 7
XZS97542_b1_gene1	AACY01108544.7.1089	437	0.879	255	0.0025	0.1598	63.2891	0.815	0.27	COG0843	C	Heme/copper-type cytochrome/quinol oxidases, subunit 1
XZS29968_y1_gene1	AACY01100219.63.1820	244	0.879	148	0.0027	0.1683	63.2982	0.861	0.346	COG0129	E	Dihydroxyacid dehydratase/phosphogluconate dehydratase
XZS48178_b1_gene2	AACY01704592.57.431	175	0.812	116	0.0043	0.2707	63.2998	0.6	0.322	COG3651	S	Uncharacterized protein conserved in bacteria
XZS64738_y1_gene1	AACY01541612.24.904	399	0.835	271	0.0031	0.1972	63.3087	0.707	0.41	COG0043	H	3-polyprenyl-4-hydroxybenzoate decarboxylase and related decarboxylases
Contig23499_gene1	AACY01066861.1444.2289	318	0.801	255	0.004	0.2503	63.3157	0.768	0.174	COG1192	D	ATPases involved in chromosome partitioning
XZS100160_g1_gene2	AACY01056377.1.1343	136	0.818	109	0.0049	0.3095	63.3287	0.765	0.455	COG0841	V	Cation/multidrug efflux pump
XZS57848_b1_gene1	AACY01082132.242.1729	473	0.846	337	0.003	0.1918	63.3307	0.82	0.245	COG2804	U	Type II secretory pathway, ATPase PulE/Tfp pilus assembly pathway, ATPase PilB
XZS20749_g3_gene2	AACY01421506.66.584	244	0.826	171	0.0036	0.2283	63.3354	0.887	0.301	COG2030	I	Acyl dehydratase
XZS102481_g2_gene1	AACY01091808.64.1602	476	0.857	300	0.0035	0.2229	63.3361	0.887	0.213	COG0247	C	Fe-S oxidoreductase
XZS64903_x1_gene1	AACY01693529.1.619	208	0.817	141	0.0043	0.2706	63.3945	0.803	0.407	COG0649	C	NADH:ubiquinone oxidoreductase 49 kD subunit 7
XZS78899_b1_gene1	AACY01017415.1356.3945	423	0.809	298	0.0042	0.2639	63.4009	0.826	0.202	COG0067	E	Glutamate synthase domain 1
XZS51768_y1_gene1	AACY01784737.11.870	238	0.834	174	0.0038	0.2424	63.4656	0.845	0.281	COG1219	O	ATP-dependent protease Clp, ATPase subunit
XZS116496_g2_gene1	AACY01438144.217.768	248	0.808	181	0.0035	0.2227	63.4658	0.871	0.24	COG5405	O	ATP-dependent protease HslVU (ClpYQ), peptidase subunit
Contig1589_gene2	AACY01158889.1.694	306	0.889	179	0.0035	0.2219	63.4726	0.749	0.386	COG0480	J	Translation elongation factors (GTPases)
Contig5334_gene1	AACY01086514.3757.7164	257	0.848	190	0.0038	0.2393	63.5147	0.921	0.181	COG0086	K	DNA-directed RNA polymerase, beta subunit/160 kD subunit
XZS65414_x1_gene1	AACY01619139.1.800	329	0.806	226	0.025	1.5853	63.5278	0.676	0.454	COG0174	E	Glutamine synthetase
XZS51499_x1_gene1	AACY01479398.1.767	352	0.801	255	0.0041	0.261	63.5296	0.926	0.437	COG3653	Q	N-acyl-D-aspartate/D-glutamate deacylase
XZS99434_g1_gene1	AACY01439563.1.482	202	0.821	150	0.0039	0.2481	63.5316	0.843	0.386	COG0444	E	ABC-type dipeptide/oligopeptide/nickel transport system, ATPase component
XZS22445_b2_gene1	AACY01156127.558.922	136	0.802	105	0.0066	0.4175	63.5531	0.679	0.19	COG0020	I	Undecaprenyl pyrophosphate synthase
Contig13101_gene1	AACY01110712.752.1306	295	0.859	183	0.0031	0.1961	63.5679	0.832	0.254	COG0717	F	Deoxycytidine deaminase
XZS21140_g2_gene1	AACY01752002.1.872	366	0.843	254	0.0038	0.2437	63.6048	0.835	0.152	COG0137	E	Argininosuccinate synthase
XZS40419_b1_gene2	AACY01039015.367.1344	317	0.842	220	0.0163	1.035	63.65	0.826	0.323	COG0022	C	Pyruvate/2-oxoglutarate dehydrogenase complex, dehydrogenase (E1) component, eukaryotic type, beta subunit
Contig17358_gene2	AACY01586749.12.776	268	0.903	175	0.0023	0.1468	63.6942	0.91	0.255	COG0600	P	ABC-type nitrate/sulfonate/bicarbonate transport system, permease component
Contig4198_gene1	AACY01554681.1.756	231	0.858	161	0.0027	0.1725	63.7167	0.732	0.379	COG4864	S	Uncharacterized protein conserved in bacteria
Contig34544_gene1	AACY01146927.105.944	336	0.874	221	0.0025	0.1589	63.7805	0.689	0.314	COG0214	H	Pyridoxine biosynthesis enzyme
XZS40549_b1_gene1	AACY01095343.10190.11398	414	0.823	282	0.0034	0.2144	63.7932	0.92	0.208	COG0183	I	Acetyl-CoA acetyltransferase
Contig7258_gene1	AACY01298830.1.329	160	0.838	104	0.003	0.1939	63.8177	0.709	0.295	COG2877	M	3-deoxy-D-manno-octulosonic acid (KDO) 8-phosphate synthase
Contig5580_gene1	AACY01113824.1185.2960	463	0.847	313	0.0029	0.1863	63.8321	0.799	0.202	COG1053	C	Succinate dehydrogenase/fumarate reductase, flavoprotein subunit
Contig2840_gene1	AACY01065533.2727.3688	439	0.861	302	0.0034	0.2187	63.8459	0.896	0.469	COG2805	U	Tfp pilus assembly protein, pilus retraction ATPase PilT
Contig2398_gene1	AACY01091874.747.1976	299	0.845	194	0.0029	0.1862	63.8585	0.82	0.441	COG0538	C	Isocitrate dehydrogenases
XZS92583_b1_gene1	AACY01702693.132.792	213	0.841	131	0.0028	0.1793	63.859	0.942	0.261	COG0377	C	NADH:ubiquinone oxidoreductase 20 kD subunit and related Fe-S oxidoreductases
Contig9573_gene1	AACY01056490.547.1656	473	0.84	311	0.0029	0.1841	63.8596	0.74	0.208	COG0372	C	Citrate synthase
XZS55978_g1_gene1	AACY01357908.1.890	259	0.848	157	0.0197	1.2578	63.8982	0.755	0.432	Q7UKM7	na	null
XZS59514_g1_gene1	AACY01520606.1.474	176	0.837	140	0.005	0.318	63.9337	0.882	0.342	COG4149	P	ABC-type molybdate transport system, permease component
XZS66012_y1_gene1	AACY01741938.1.909	281	0.816	205	0.031	1.985	63.9449	0.719	0.47	COG0129	E	Dihydroxyacid dehydratase/phosphogluconate dehydratase
Contig12277_gene1	AACY01112655.204.1504	266	0.882	151	0.0021	0.1369	64.0138	0.797	0.289	COG0495	J	Leucyl-tRNA synthetase
XZS71841_b1_gene1	AACY01101598.154.1440	459	0.863	290	0.0028	0.1795	64.0173	0.666	0.133	COG0499	H	S-adenosylhomocysteine hydrolase
XZS97851_b1_gene1	AACY01037465.1.786	166	0.829	116	0.0029	0.1834	64.0197	0.929	0.349	COG0057	G	Glyceraldehyde-3-phosphate dehydrogenase/erythrose-4-phosphate dehydrogenase
XZS116560_b2_gene2	AACY01535556.499.900	148	0.821	105	0.0037	0.2388	64.0609	0.913	0.434	COG1249	C	Pyruvate/2-oxoglutarate dehydrogenase complex, dihydrolipoamide dehydrogenase (E3) component, and related enzymes
Contig20219_gene1	AACY01021465.742.1569	328	0.823	225	0.0044	0.2788	64.0644	0.833	0.303	COG0037	D	Predicted ATPase of the PP-loop superfamily implicated in cell cycle control
Contig30537_gene1	AACY01017569.1182.2717	506	0.899	316	0.003	0.1911	64.088	0.772	0.137	COG0056	C	F0F1-type ATP synthase, alpha subunit
Contig717_gene1	AACY01068306.6011.7540	357	0.879	223	0.0021	0.1344	64.0941	0.823	0.175	COG0056	C	F0F1-type ATP synthase, alpha subunit
XZS99288_g1_gene1	AACY01701447.63.954	389	0.815	285	0.0239	1.5318	64.1157	0.792	0.474	COG0014	E	Gamma-glutamyl phosphate reductase
XZS114151_b1_gene2	AACY01313358.1.652	157	0.809	114	0.0047	0.2995	64.1223	0.826	0.312	COG0008	J	Glutamyl- and glutaminyl-tRNA synthetases
XZS43021_b1_gene1	AACY01042052.6.1727	431	0.826	309	0.0035	0.2245	64.1716	0.779	0.208	COG0165	E	Argininosuccinate lyase
XZS68211_g1_gene1	AACY01480595.474.872	187	0.811	121	0.0035	0.2226	64.175	0.804	0.376	COG0171	H	NAD synthase
Contig7177_gene2	AACY01008896.1533.2951	656	0.826	464	0.0026	0.1695	64.2139	0.935	0.13	COG0055	C	F0F1-type ATP synthase, beta subunit
XZS52697_g1_gene1	AACY01540697.1.920	328	0.819	215	0.0039	0.2493	64.242	0.521	0.192	COG3119	P	Arylsulfatase A and related enzymes
XZS57661_b1_gene1	AACY01092380.928.2169	189	0.829	128	0.0038	0.2429	64.2835	0.65	0.322	COG0243	C	Anaerobic dehydrogenases, typically selenocysteine-containing
Contig39171_gene3	AACY01096775.973.2505	405	0.876	250	0.0026	0.1642	64.3316	0.915	0.299	COG0777	I	Acetyl-CoA carboxylase beta subunit
XZS58878_b1_gene1	AACY01057654.2264.3679	277	0.802	191	0.0038	0.2459	64.4232	0.818	0.479	COG3396	S	Uncharacterized conserved protein
Contig40888_gene1	AACY01296840.1.943	498	0.868	303	0.0158	1.017	64.5056	0.894	0.473	COG3278	O	Cbb3-type cytochrome oxidase, subunit 1
Contig39299_gene1	AACY01019319.299.1518	529	0.893	326	0.003	0.1934	64.5352	0.91	0.447	COG2766	T	Putative Ser protein kinase
Contig20243_gene2	AACY01297821.156.770	246	0.803	196	0.004	0.2579	64.5756	0.949	0.367	COG0552	U	Signal recognition particle GTPase
Contig2378_gene2	AACY01084475.1.1610	270	0.869	174	0.0025	0.1586	64.58	0.914	0.337	COG0459	O	Chaperonin GroEL (HSP60 family)
XZS16057_b1_gene1	AACY01377741.22.935	207	0.858	140	0.0033	0.2129	64.5949	0.854	0.401	COG0249	L	Mismatch repair ATPase (MutS family)
XZS53261_x1_gene1	AACY01054161.64.1230	261	0.857	174	0.0037	0.2369	64.637	0.837	0.247	COG0626	E	Cystathionine beta-lyases/cystathionine gamma-synthases
Contig37268_gene1	AACY01047382.470.1720	559	0.816	380	0.0037	0.238	64.6398	0.824	0.195	COG0665	E	Glycine/D-amino acid oxidases (deaminating)
Contig2457_gene1	AACY01735890.1.854	308	0.822	207	0.0211	1.3663	64.64	0.886	0.417	COG0209	F	Ribonucleotide reductase, alpha subunit
Contig41517_gene2	AACY01536890.460.881	185	0.82	127	0.0037	0.2373	64.6621	0.857	0.142	COG0334	E	Glutamate dehydrogenase/leucine dehydrogenase
XZS71945_b1_gene2	AACY01680119.278.948	228	0.814	182	0.016	1.0406	64.8392	0.822	0.384	COG1131	V	ABC-type multidrug transport system, ATPase component
Contig7724_gene1	AACY01072277.1.1312	309	0.811	220	0.0039	0.2512	64.8541	0.81	0.434	COG0043	H	3-polyprenyl-4-hydroxybenzoate decarboxylase and related decarboxylases
XZS19586_g2_gene1	AACY01162105.151.855	181	0.848	124	0.0045	0.2951	64.8882	0.884	0.37	COG0715	P	ABC-type nitrate/sulfonate/bicarbonate transport systems, periplasmic components
Contig14667_gene1	AACY01110860.485.910	182	0.874	118	0.0028	0.1811	64.9566	0.906	0.229	COG0335	J	Ribosomal protein L19
XZS63790_x1_gene2	AACY01618345.414.915	217	0.882	143	0.0035	0.2276	64.9723	0.905	0.422	COG0740	U	Protease subunit of ATP-dependent Clp proteases
Contig10263_gene3	AACY01052307.1.676	279	0.811	200	0.0044	0.2873	64.9913	0.823	0.453	COG0625	O	Glutathione S-transferase
Contig4164_gene1	AACY01637486.40.930	348	0.819	258	0.0039	0.2557	64.9945	0.538	0.151	COG0480	J	Translation elongation factors (GTPases)
Contig2723_gene2	AACY01723916.1.902	258	0.815	172	0.0169	1.0977	65.0213	0.91	0.41	COG0465	O	ATP-dependent Zn proteases
XZS24748_y1_gene1	AACY01085789.553.1377	181	0.803	126	0.003	0.1953	65.0536	0.746	0.166	COG2877	M	3-deoxy-D-manno-octulosonic acid (KDO) 8-phosphate synthase
Contig32117_gene2	AACY01382836.42.800	333	0.81	247	0.0033	0.2122	65.0729	0.921	0.329	COG2086	C	Electron transfer flavoprotein, beta subunit
Contig11071_gene1	AACY01037016.153.1559	468	0.863	313	0.0032	0.2092	65.1787	0.819	0.357	COG0065	E	3-isopropylmalate dehydratase large subunit
XZS71207_g1_gene1	AACY01079000.5.2608	446	0.802	312	0.0035	0.2306	65.2965	0.807	0.219	COG3383	R	Uncharacterized anaerobic dehydrogenase
Contig25467_gene1	AACY01154291.151.1027	337	0.883	237	0.0035	0.2296	65.2991	0.779	0.394	COG1157	U	Flagellar biosynthesis/type III secretory pathway ATPase
XZS1450_b1_gene1	AACY01054574.3264.4169	293	0.895	170	0.002	0.1307	65.3033	0.721	0.437	COG0752	J	Glycyl-tRNA synthetase, alpha subunit
XZS85093_x1_gene1	AACY01612490.1.755	156	0.81	115	0.0044	0.2872	65.4068	0.764	0.271	COG0459	O	Chaperonin GroEL (HSP60 family)
Contig31895_gene1	AACY01036385.14.622	305	0.815	199	0.0035	0.2272	65.4414	0.795	0.163	COG1506	E	Dipeptidyl aminopeptidases/acylaminoacyl-peptidases
Contig40554_gene1	AACY01088553.1577.2282	323	0.85	232	0.0037	0.2413	65.4849	0.835	0.377	COG0527	E	Aspartokinases
XZS23145_b3_gene1	AACY01549299.1.385	166	0.814	112	0.0043	0.2854	65.6664	0.67	0.431	Q7UQW1	na	null
Contig23839_gene3	AACY01559138.35.451	206	0.886	131	0.0028	0.1806	65.6824	0.821	0.178	COG1734	T	DnaK suppressor protein
XZS19079_b2_gene1	AACY01531082.373.859	243	0.882	160	0.0226	1.483	65.6897	0.578	0.347	COG1137	R	ABC-type (unclassified) transport system, ATPase component
Contig36664_gene1	AACY01157486.310.973	306	0.852	195	0.0287	1.8886	65.8861	0.825	0.425	COG0028	E	Thiamine pyrophosphate-requiring enzymes [acetolactate synthase, pyruvate dehydrogenase (cytochrome), glyoxylate carboligase, phosphonopyruvate decarboxylase]
Contig17465_gene1	AACY01006877.4042.4500	162	0.838	104	0.0035	0.2322	65.9618	0.777	0.17	COG2080	C	Aerobic-type carbon monoxide dehydrogenase, small subunit CoxS/CutS homologs
Contig10461_gene1	AACY01148365.1.939	331	0.826	223	0.0031	0.2059	66.0152	0.51	0.257	COG0155	P	Sulfite reductase, beta subunit (hemoprotein)
XZS98220_g1_gene2	AACY01799306.74.670	242	0.807	170	0.0042	0.2785	66.0556	0.888	0.47	COG0740	U	Protease subunit of ATP-dependent Clp proteases
Contig13429_gene1	AACY01773495.1.842	159	0.832	106	0.0197	1.2997	66.1275	0.728	0.385	COG1479	S	Uncharacterized conserved protein
Contig5784_gene1	AACY01136109.1.990	282	0.802	214	0.0026	0.1746	66.2101	0.91	0.208	COG0532	J	Translation initiation factor 2 (IF-2; GTPase)
XZS77905_x1_gene1	AACY01753055.42.749	179	0.86	120	0.0033	0.2178	66.252	0.967	0.132	COG3954	C	Phosphoribulokinase
XZS16299_g1_gene1	AACY01104059.1.2087	283	0.803	199	0.0036	0.2372	66.3629	0.965	0.147	COG0458	E	Carbamoylphosphate synthase large subunit (split gene in MJ)
XZS4410_x1_gene1	AACY01050150.721.1476	189	0.85	132	0.0038	0.2513	66.4507	0.762	0.331	COG0396	O	ABC-type transport system involved in Fe-S cluster assembly, ATPase component
XZS78526_b1_gene1	AACY01561685.489.849	165	0.815	117	0.0249	1.6582	66.6535	0.821	0.416	COG0745	K	Response regulators consisting of a CheY-like receiver domain and a winged-helix DNA-binding domain
XZS85257_g1_gene1	AACY01007176.3578.6052	583	0.868	374	0.0034	0.2241	66.7372	0.887	0.17	COG0209	F	Ribonucleotide reductase, alpha subunit
XZS18793_b2_gene1	AACY01441341.1.650	224	0.88	141	0.0034	0.2264	66.9105	0.647	0.38	COG0374	C	Ni,Fe-hydrogenase I large subunit
XZS14871_g1_gene1	AACY01513403.95.787	150	0.809	114	0.0054	0.3633	66.9845	0.844	0.179	COG0412	Q	Dienelactone hydrolase and related enzymes
XZS16527_b1_gene2	AACY01069923.580.978	176	0.803	131	0.0045	0.3011	67.2702	0.852	0.102	COG0096	J	Ribosomal protein S8
XZS102587_g1_gene1	AACY01564383.170.916	283	0.827	185	0.0028	0.1862	67.361	0.791	0.316	COG0843	C	Heme/copper-type cytochrome/quinol oxidases, subunit 1
XZS86747_b1_gene1	AACY01120365.3688.4884	205	0.823	146	0.0037	0.2515	67.4338	0.819	0.423	COG0156	H	7-keto-8-aminopelargonate synthetase and related enzymes
XZS11626_b1_gene2	AACY01716004.107.910	224	0.896	134	0.0014	0.0956	67.4746	0.847	0.295	COG0395	G	ABC-type sugar transport system, permease component
XZS75375_x1_gene1	AACY01047412.1.862	346	0.846	227	0.0024	0.1635	67.6392	0.783	0.229	COG0112	E	Glycine/serine hydroxymethyltransferase
Contig11335_gene1	AACY01105211.861.1679	369	0.859	262	0.0035	0.2362	67.7309	0.785	0.153	COG0623	I	Enoyl-[acyl-carrier-protein] reductase (NADH)
XZS84738_b1_gene1	AACY01627562.1.847	334	0.827	236	0.0168	1.1499	68.3463	0.911	0.462	COG0304	I	3-oxoacyl-(acyl-carrier-protein) synthase
Contig24455_gene1	AACY01795878.301.856	296	0.901	181	0.0153	1.0501	68.6788	0.901	0.426	COG1960	I	Acyl-CoA dehydrogenases
XZS44718_b1_gene1	AACY01135379.456.876	183	0.82	138	0.0153	1.0488	68.6834	0.9	0.386	COG1024	I	Enoyl-CoA hydratase/carnithine racemase
Contig4186_gene3	AACY01378323.1.341	171	0.882	109	0.0117	0.8029	68.8567	0.596	0.323	COG0362	G	6-phosphogluconate dehydrogenase
Contig33833_gene2	AACY01597390.13.835	164	0.914	104	0.0023	0.1603	68.9458	0.483	0.273	COG0540	F	Aspartate carbamoyltransferase, catalytic chain
