# Supplementary material for: A Molecular Study of Microbe Transfer between Distant Environments
Source: PLoS One. 2008 Jul 9;3(7):e2607. doi: 10.1371/journal.pone.0002607 (PMC2442867; doi:10.1371/journal.pone.0002607)
Supplement: Table S4 — ORF pairs belonging to category D. Sea: Sargasso ORF. Soil: Minnesota ORF. ID: protein identity. Pos: protein positive similarity. Length: Overlap length of overlapping sequence. GC_sea: GC3s% of Sargasso ORF. GC_soil: GC3s% of Minnesota ORF. Diff: GC3s% difference. KaKs: substitution ratio of synonymous to non-synonymous base. Ka: synonymous base substitution rate. Ks: non-synonymous substitution rate. COG: COG assignment. Func: COG functional category. Annotation: predicted function. (0.00 MB CSV) [file pone.0002607.s004.csv]

Soil	Sea	Bit	Sim	Length	kn/ks	kn	ks	gc_soil	gc_sea	COG	Category	Annotation
Contig9338_gene2	AACY01108273.1.1322	410	0.841	288	0.1656	1.4646	8.8459	0.468	0.612	COG0539	J	Ribosomal protein S1
Contig31203_gene3	AACY01590277.1.509	179	0.824	123	0.3482	0.8723	2.5051	0.364	0.493	COG1830	G	DhnA-type fructose-1,6-bisphosphate aldolase and related enzymes
XZS98605_g1_gene1	AACY01383381.1.753	281	0.805	194	0.6118	1.5727	2.5705	0.456	0.552	COG3661	G	Alpha-glucuronidase
XZS65724_y1_gene1	AACY01366168.1.922	355	0.863	225	0.003	0.1841	60.9433	0.39	0.525	COG0518	F	GMP synthase - Glutamine amidotransferase domain
XZS100196_b1_gene1	AACY01510871.230.754	251	0.838	159	0.0035	0.2147	61.771	0.319	0.75	COG0457	R	FOG: TPR repeat
XZS77135_y1_gene1	AACY01664269.1.858	319	0.819	226	0.6084	1.5621	2.5677	0.424	0.542	COG1884	I	Methylmalonyl-CoA mutase, N-terminal domain/subunit
Contig10011_gene1	AACY01024308.672.1768	277	0.831	187	0.0263	1.4573	55.5115	0.459	0.65	COG0045	C	Succinyl-CoA synthetase, beta subunit
XZS75379_x1_gene1	AACY01030369.1.1127	374	0.808	285	0.0029	0.1749	60.3712	0.462	0.492	COG0841	V	Cation/multidrug efflux pump
XZS77584_x1_gene1	AACY01783960.191.897	318	0.858	217	0.018	0.1754	9.7519	0.316	0.543	COG1049	C	Aconitase B
Contig10394_gene1	AACY01509746.1.770	229	0.878	146	0.0205	1.2107	59.1148	0.361	0.551	COG0057	G	Glyceraldehyde-3-phosphate dehydrogenase/erythrose-4-phosphate dehydrogenase
XZS94209_g1_gene2	AACY01392702.51.587	192	0.801	135	0.0078	0.2834	36.3613	0.345	0.581	COG0717	F	Deoxycytidine deaminase
XZS114400_g1_gene1	AACY01588158.442.884	201	0.836	145	0.0041	0.2446	59.9111	0.457	0.936	COG0513	K	Superfamily II DNA and RNA helicases
XZS52428_x1_gene1	AACY01310043.1.841	337	0.874	214	0.022	1.4785	67.2519	0.329	0.487	COG0085	K	DNA-directed RNA polymerase, beta subunit/140 kD subunit
XZS15482_g1_gene1	AACY01068835.41.1308	285	0.835	199	0.2405	1.1924	4.9572	0.298	0.525	COG0112	E	Glycine/serine hydroxymethyltransferase
Contig18573_gene1	AACY01392509.25.839	209	0.857	139	0.087	1.0746	12.3457	0.331	0.559	COG0114	C	Fumarase
Contig32712_gene2	AACY01642667.280.929	199	0.826	131	0.0457	0.8767	19.1881	0.32	0.506	COG0304	I	3-oxoacyl-(acyl-carrier-protein) synthase
XZS62989_y1_gene1	AACY01107514.494.1662	275	0.809	214	0.1409	0.3513	2.4925	0.392	0.515	COG0322	L	Nuclease subunit of the excinuclease complex
XZS3453_g2_gene1	AACY01368286.1.761	309	0.847	195	0.0264	1.5636	59.3067	0.331	0.549	COG0286	V	Type I restriction-modification system methyltransferase subunit
XZS33332_y1_gene1	AACY01626212.157.872	344	0.848	236	0.3052	1.2871	4.2166	0.344	0.558	COG0286	V	Type I restriction-modification system methyltransferase subunit
Contig24338_gene1	AACY01533869.1.428	226	0.852	141	0.0217	1.2829	59.2237	0.186	0.574	COG1850	G	Ribulose 1,5-bisphosphate carboxylase, large subunit
Contig20354_gene2	AACY01606270.180.719	173	0.886	104	0.0251	0.139	5.5291	0.218	0.655	COG0094	J	Ribosomal protein L5
XZS60717_g1_gene2	AACY01290629.1.862	305	0.897	173	0.037	0.1164	3.1449	0.393	0.645	COG0082	E	Chorismate synthase
XZS50253_y1_gene1	AACY01554909.477.958	193	0.886	122	0.0022	0.1296	60.1293	0.47	0.481	COG1475	K	Predicted transcriptional regulators
Contig20354_gene1	AACY01649792.375.680	132	0.802	100	0.0051	0.3066	60.1941	0.278	0.621	COG0199	J	Ribosomal protein S14
Contig18097_gene1	AACY01651337.535.938	159	0.861	114	0.0258	1.4481	56.0777	0.218	0.514	COG0459	O	Chaperonin GroEL (HSP60 family)
XZS15675_b1_gene1	AACY01756734.556.959	186	0.864	124	0.0197	1.0421	52.8399	0.35	0.523	COG2217	P	Cation transport ATPase
