# Supplementary material for: A Molecular Study of Microbe Transfer between Distant Environments
Source: PLoS One. 2008 Jul 9;3(7):e2607. doi: 10.1371/journal.pone.0002607 (PMC2442867; doi:10.1371/journal.pone.0002607)
Supplement: Table S5 — A breakdown of COG categories by quadrant. The ‘expected’ occurence is based on the classification of the full soil and sea sets Cat: COG category. A,B,C: quadrants. Expected: expected number given random occurrence. (0.00 MB CSV) [file pone.0002607.s005.csv]

Table S5
A breakdown of COG categories by quadrant. The 'expected' occurence is based on the classification of the full soil and sea sets
Cat: COG category. A,B,C: quadrants. Expected: expected number given random occurrence.
Cat	A	B	C	Expected	Annotation
A	0	0	0	0.203699613	RNA processing and modification
B	0	0	0	0.638305294	Chromatin structure and dynamics
C	42	21	118	54.85170157	energy production and conversion
D	6	7	11	8.712344057	cell cycle control and mitosis
E	46	30	105	98.32970968	amino acid metabolism and transport
F	10	11	21	21.98630376	nucleotide metabolism and transport
G	13	10	40	36.22365101	carbohydrate metabolism and transport
H	14	10	27	29.09486217	coenzyme metabolism
I	14	13	50	30.47332256	lipid metabolism
J	22	29	51	58.74292225	translation
K	13	11	32	30.04290249	transcription
L	16	20	27	37.43468707	replication and repair
M	7	10	15	43.4696369	cell wall/membrane/envelope biogenesis
N	1	0	2	3.161529607	Cell motility
O	8	16	39	33.83366857	post-translational modification protein turnover chaperone functions
P	13	1	18	28.15519306	Inorganic ion transport and metabolism
Q	1	3	8	11.35764862	secondary metabolites biosynthesis
R	27	7	46	83.29918962	general functional prediction only (typically
S	8	4	18	37.29237638	function unknown.
T	4	4	5	23.45754514	signal transduction
U	3	4	20	14.64753689	intracellular trafficking and secretion
V	4	3	13	11.43019917	Defense mechanisms
Z	0	0	0	0.000697601	Cytoskeleton
Unknown	10	10	19	0.595954973
sum	282	224	685
